# Supplementary material for: Fgf8 dynamics and critical slowing down may account for the temperature independence of somitogenesis
Source: Commun Biol. 2022 Feb 7;5:113. doi: 10.1038/s42003-022-03053-0 (PMC8821593; doi:10.1038/s42003-022-03053-0)
Supplement: Supplementary file 4 — Supplementary Data 1 [file 42003_2022_3053_MOESM4_ESM.xlsx]

## Sheet: Erk- 7s
Data at 7 somites and different temperatures used in Fig.S5 _ digitisation of Erk activity from data as in Fig.7
length	E1 7s 20°C	E2 7s 20°C	E3 7s 20°C	E1 7s 24°C	E2 7s 24°C	E3 7s 24°C	E1 7s 28°C	E2 7s 28°C	E3 7s 28°C	E1 7s 32°C	E2 7s 32°C	E3 7s 32°C
0	1456.6	89.2656	1205.18	276.09	907.709	595.872	1262.31	92.9626	1881.41	1720.74	320.967	2209.29
0.65	1492.87	127.949	1308.62	314.703	951.07	591.567	1291.84	113.764	1950.89	1768.72	412.945	2296.87
1.3	1511.91	141.938	1361.27	359.619	971.912	614.772	1331.39	137.463	2063.64	1813.62	492.074	2377.61
1.95	1557.83	188.223	1446.69	415.074	988.445	618.44	1348.3	178.123	2163.51	1856.73	555.137	2501.25
2.6	1586.39	210.944	1558.65	479.428	1012.38	656.754	1358.4	229.039	2254.86	1920.67	626.964	2604.1
3.25	1639.84	237.226	1647.08	549.542	1030.62	694.2	1374.83	275.808	2302.68	1964.55	696.089	2698.84
3.9	1681.96	280.265	1736.65	575.977	1058.74	720.126	1379.34	314.387	2397.59	1978.57	774.076	2774.81
4.55	1726.49	290.467	1836.18	639.115	1080.65	748.266	1415.08	374.965	2511.02	1995.35	855.905	2847.67
5.2	1787.05	324.71	1909.05	706.442	1113.86	774.498	1467.39	410.443	2664.35	2021.32	932.767	2889.36
5.85	1847.52	338.217	1992.44	784.244	1129.89	796.567	1491.21	430.749	2717.63	2059.72	1004.26	2969.98
6.5	1870.99	380.814	2073.46	847.043	1174.03	839.99	1527.18	472.334	2765.38	2091.5	1110.07	3019.57
7.15	1938.88	413.997	2162.31	907.925	1193.66	850.198	1565.77	485.562	2880.51	2088.99	1227.97	3070.39
7.8	1978.46	428.357	2238.87	991.028	1240.62	859.614	1580.38	502.62	2938.57	2122.01	1344.12	3168.33
8.45	2029.1	447.678	2351.86	1081.89	1272.1	930.825	1619.67	518.742	3032.81	2146.02	1450.18	3272.56
9.1	2086.34	482.856	2476.54	1146.98	1299.89	966.533	1680.84	563.725	3152.59	2135.38	1494.22	3320.63
9.75	2116.15	503.696	2578.93	1215.8	1336.65	1021.12	1744.3	568.86	3348.26	2167.46	1548.76	3394.82
10.4	2136.7	516.271	2703.44	1264.07	1388.26	1033.2	1788.73	584.795	3537.35	2193.41	1604.79	3465.44
11.05	2183.43	543.261	2832.58	1324.38	1424.77	1059.3	1835.84	625.978	3640.56	2211.68	1674.51	3518.32
11.7	2242.82	580.259	2954.89	1372.36	1479.35	1098.38	1899.18	671.953	3746.51	2225.33	1714	3582.27
12.35	2299.8	609.558	3060.8	1455.71	1526.6	1142.16	1964.41	713.43	3837.84	2287.19	1739.12	3640.21
13.001	2332.46	636.453	3156.34	1530.32	1571.46	1189.54	1996.49	752.346	3916.55	2320.45	1747.02	3678.91
13.651	2388.43	671.691	3217.75	1599.7	1629.11	1237.15	2091.23	794.493	3969.27	2352.2	1785.01	3737.41
14.301	2467.04	731.645	3293.86	1668.8	1653.42	1299.06	2134.59	833.936	4034.14	2382.89	1827.97	3817.61
14.951	2549.86	776.385	3359.82	1767.54	1714.36	1356.55	2184.91	906.769	4091.78	2419.28	1822.9	3860.69
15.601	2647.96	808.8	3427.67	1854.69	1774.84	1436.8	2273.94	951.286	4196.67	2444.81	1844.08	3916.59
16.251	2725.78	871.352	3518.51	1933.4	1851.74	1525.83	2323.77	1006.22	4291.22	2495.68	1889.38	3978.44
16.901	2817.32	928.614	3629.71	2025.38	1895.57	1610.83	2383.28	1054.5	4403.05	2502.45	1929.74	4062.57
17.551	2909.33	967.052	3700.16	2089.39	1956.79	1672.97	2411.31	1096.65	4506.19	2509.57	1945.57	4164.63
18.201	2993.15	999.603	3819.83	2148.05	1993.15	1752.73	2455.41	1125.12	4579.94	2529.84	1990.72	4271.04
18.851	3089.66	1053.97	3923.97	2231.78	2052.75	1778.92	2506.51	1172.04	4662.46	2551.02	2071.12	4362.64
19.501	3226.84	1090.11	4067.04	2315.1	2124.07	1845.27	2571.69	1209.36	4804.54	2570.19	2066.32	4468.02
20.151	3350.71	1135.66	4161.62	2400.44	2210.74	1897.84	2614.35	1220.37	4931.37	2582.17	2112.39	4548.36
20.801	3459.35	1178.03	4256.1	2522.92	2262.02	1911.77	2656.81	1269.2	5039.62	2610.46	2168.82	4670.54
21.451	3590.86	1191.65	4399.28	2602.17	2320.69	1973.61	2701.53	1299.59	5106.65	2659.07	2217.58	4739.33
22.101	3735.5	1235.31	4517.89	2681.61	2368.74	2019.51	2749.27	1338.45	5198.16	2690.79	2290.47	4832.01
22.751	3841.74	1269.4	4645.14	2737.77	2421.82	2081.64	2784.85	1398.64	5330.09	2753.68	2350.42	4899.84
23.401	3972.61	1293.32	4777.9	2801.22	2462.04	2164.07	2847.07	1450.33	5387.78	2799.08	2385.52	4978.65
24.051	4114.76	1338.04	4921.15	2847.63	2467.37	2241.92	2910.82	1501.47	5435.75	2808	2399.94	5081.84
24.701	4208.78	1368.84	5046.36	2899.23	2523.77	2286.98	2960.42	1556.89	5491.4	2823.28	2460.42	5163.23
25.351	4329.96	1415.99	5172.01	3010.23	2571.25	2358.35	3006.22	1621.24	5578.22	2854.92	2493.37	5222.74
26.001	4415.73	1438.6	5304.85	3058.14	2614.1	2410.4	3090.89	1691.34	5679.43	2823.39	2566.94	5348.01
26.651	4531.32	1467.39	5451.9	3131.68	2649	2455.42	3171.19	1754.1	5807.91	2846	2567.79	5514.01
27.301	4629.23	1460.42	5572	3161.01	2691.88	2502.99	3245.81	1797.89	5861.77	2831.3	2579.98	5652.65
27.951	4797.57	1477.41	5705.91	3226.72	2759.17	2552.34	3348.75	1838.43	5945.18	2811.17	2639	5787.23
28.601	4907.58	1472.09	5836.78	3309.4	2804.4	2585	3457.76	1928.45	6119.92	2820.42	2682.58	6005.27
29.251	5049.62	1478.87	5952.04	3420.64	2868.37	2638.44	3570.72	1964.51	6266.86	2842.44	2707.26	6166.26
29.901	5189.09	1498.44	6051.61	3505.35	2953.29	2647.79	3680.32	2024.03	6414.59	2830.93	2750.71	6328.69
30.551	5279.3	1515.91	6131.11	3591.42	3005.52	2669	3764.65	2075.32	6484.65	2876.31	2809.73	6444.04
31.201	5415.66	1552.9	6236.28	3710.24	3044.48	2684.37	3837.97	2123.77	6582.85	2916.33	2877.17	6615.94
31.851	5481.61	1572.3	6324.71	3807.63	3088.05	2707.98	3902.2	2176.55	6636.52	2936.06	2972.55	6772.51
32.501	5561.11	1618.17	6480.52	3916.9	3110.02	2727.54	3957.7	2248.62	6684.41	2934.75	3024.78	6914.8
33.151	5636.77	1646.63	6610.24	4015.11	3140.96	2714.96	4018.43	2312.7	6706.92	2950.86	3106.79	7030.09
33.801	5710.51	1673.97	6766.92	4048.47	3181.73	2751.95	4057.3	2388.93	6752.64	2953.03	3164.29	7138.4
34.451	5768.59	1719.79	6898.84	4128.23	3287.54	2832.68	4091.11	2446.44	6852.37	2976.65	3244.06	7176.22
35.101	5851.25	1773.58	7036.48	4161.87	3351.9	2875.8	4117.79	2515.89	6958.45	2982.08	3282.21	7212.09
35.751	5953.63	1828.35	7188.37	4219.53	3428.94	2920.85	4174.76	2555.09	7155.97	2998.12	3359.97	7326.5
36.401	6056.45	1880.24	7287.71	4240.96	3491.67	3007.53	4188.2	2607.36	7358.9	3016.49	3384.51	7309.71
37.051	6239.47	1921.85	7441.34	4279.39	3549.74	3073.34	4242.2	2638.64	7549.72	3065.72	3429.64	7385.3
37.702	6329.84	1948.57	7504.74	4363.14	3612.3	3151.13	4290.06	2695.15	7716.39	3123.64	3444.59	7512.39
38.352	6431.79	1984.88	7541.69	4427.63	3691.32	3205.93	4370.94	2717.81	7917.27	3200.53	3492.33	7587.7
39.002	6538.27	2009.61	7662.63	4486.97	3807.79	3303.5	4413.83	2770.07	8068.01	3267.66	3549.47	7710.23
39.652	6618.7	2053.91	7672.61	4563.49	3895.83	3337.22	4497.24	2855.48	8184.51	3349.39	3580.2	7845.31
40.302	6725.81	2103.59	7712.78	4587.14	3950.4	3396.57	4559.06	2911.29	8323.13	3406.85	3634.71	7947.56
40.952	6814.61	2138.06	7767.26	4691.2	4056.01	3471.94	4591.9	2959.38	8464.53	3450.39	3696.91	8058.76
41.602	6897.5	2182.84	7831.72	4729.45	4169.82	3518.23	4669.58	3035.76	8528.79	3546.03	3739.37	8194.21
42.252	6998.24	2249.87	7940.15	4763.09	4244.76	3563.92	4763.24	3101.76	8607.6	3599.33	3775.5	8369.08
42.902	7090.98	2300.25	8019.05	4793.77	4315.42	3666	4871.13	3180.73	8698.06	3641.78	3852.13	8480.05
43.552	7241.98	2366.08	8119.76	4840.97	4401.77	3745.34	4961.33	3236.25	8759.82	3705.65	3894.55	8626.37
44.202	7371.28	2410.66	8211.11	4895.95	4496.34	3818.33	5071.48	3307.32	8912.13	3769.95	3947.3	8728.86
44.852	7545.67	2457.63	8277.13	4952.61	4578	3820.46	5157.05	3358.5	9057.76	3828.09	4018.83	8861.48
45.502	7714.17	2473.47	8402.57	4993.43	4702.77	3858.14	5243.34	3428.98	9217.32	3878.9	4055.01	8965.76
46.152	7870.96	2507.42	8468.75	5057.03	4783.25	3932.92	5316.52	3526.28	9325.09	3942.35	4042.89	9115.98
46.802	8043.84	2524.12	8617.63	5084.28	4867.64	4014.97	5427.01	3569.75	9460.19	3975.68	4088.23	9195.76
47.452	8235.43	2549.11	8693.81	5154.41	4919.17	4099.44	5485.65	3621.57	9468.82	4038.11	4116.54	9307.07
48.102	8395.11	2617.1	8773.08	5237.14	5023.03	4173.12	5521.34	3632.63	9528.78	4067.62	4146.64	9429.22
48.752	8550.31	2647.8	8851.13	5303.13	5085.23	4251.42	5617.58	3648.49	9562.07	4111.89	4159.5	9552.88
49.402	8791.02	2711.39	8912.64	5420.37	5197.08	4352.82	5685.91	3664.21	9655.7	4123.61	4189.97	9714.29
50.052	8998.56	2770.92	8963.33	5538.56	5294.63	4407.35	5754.94	3653.88	9730.18	4170.7	4218.97	9849.54
50.702	9180.79	2830.78	9021.99	5638.9	5325.76	4455.5	5824.1	3621.81	9840.61	4257.46	4244.67	10029.9
51.352	9333.09	2895.96	9095.6	5709.14	5420.33	4498.77	5877.74	3618.26	9935.12	4304.13	4308.34	10145.6
52.002	9496.88	2988.95	9125.52	5777.45	5473.08	4575.65	5931.84	3629.89	10025.5	4402.36	4337.04	10253.5
52.652	9531.18	3090.63	9134.45	5799.52	5534.56	4631.22	6039.63	3632.53	10084.5	4500.29	4374.73	10298.3
53.302	9601.86	3183.22	9121.46	5854.48	5615.81	4659.12	6128.85	3635.73	10178.2	4598.66	4411.31	10348.2
53.952	9690.75	3289.14	9208.11	5890.66	5664.9	4716.33	6213.7	3665.18	10278.3	4663.38	4501	10393.7
54.602	9730.59	3437.13	9179.53	5925.24	5746.84	4832.58	6317.99	3708.17	10369.4	4767.13	4560.09	10475.6
55.252	9778.83	3546.85	9195.85	5944.68	5829.33	4884.27	6462.84	3762.45	10450.7	4851.52	4627.27	10565.9
55.902	9834.44	3693.38	9209.07	6005.3	5908.89	4983.46	6592.64	3824.2	10444.8	4964.86	4707.72	10661.1
56.552	9826.29	3811.54	9285.64	6123.18	5989.43	5074.97	6713.84	3865.9	10456	5053.87	4782.24	10796.9
57.202	9787.72	3932.64	9354.58	6234.03	6076.55	5155.68	6825.38	3898.74	10540	5151.65	4856.48	10965.8
57.852	9782.7	4062.88	9418.86	6389.43	6215.1	5240.28	6937.79	3987.04	10518.1	5249.7	4952.52	11092.5
58.502	9833.17	4184.22	9481.62	6567.19	6285.09	5293.52	7093.65	4058.18	10605.3	5393.07	5052.72	11275.3
59.152	9916.25	4265.96	9566.21	6658.36	6339.02	5370.25	7147.83	4107.17	10683.6	5557.58	5157.3	11449.6
59.802	10060.4	4299.98	9661.26	6844.95	6448.45	5449.95	7244	4126.63	10783.9	5689.34	5226.05	11618.9
60.452	10124.1	4424.61	9800.61	6966.45	6550.6	5534.12	7319.76	4152.22	10820.2	5790.53	5310.6	11823.4
61.102	10242.4	4439.83	9920.98	7108.53	6699.08	5605.03	7397.88	4168.27	10923.6	5891.27	5392.59	11957.2
61.752	10385.7	4518.69	10001.7	7212.75	6848.19	5690.97	7419.46	4189.27	10958.2	5943.14	5455.75	12166
62.402	10511.1	4570.12	10073.4	7311.34	6931.03	5801.8	7441.79	4217.95	11068.5	6020.12	5511.5	12367.7
63.053	10597.7	4624.38	10185.9	7414.41	7024.63	5890.28	7498.38	4266.23	11191.7	6036.85	5532.27	12489.8
63.703	10746.3	4688.52	10258.7	7501.41	7108.36	5954.25	7496.95	4332.07	11198.4	6030.31	5551.41	12647
64.353	10847.9	4761.62	10329.9	7554.74	7194.66	6042.05	7542.5	4380.16	11128.4	6022.24	5569.26	12833.1
65.003	10945.3	4861.18	10476.5	7634.07	7268.69	6087.31	7616.09	4406.55	11123.4	6004.98	5574.44	13030
65.653	11011	4960.09	10546.4	7616.5	7366.45	6122.44	7680	4468.69	11111.9	6022.19	5569.39	13196.5
66.303	11096.2	5092.37	10627.5	7715.39	7436.66	6194.42	7769.81	4536.19	11160.2	6036.18	5586.37	13318
66.953	11276	5262.68	10725.8	7790.34	7529.63	6265.46	7866.64	4561.12	11168.1	6084.77	5610.74	13431.1
67.603	11366.4	5441.39	10851	7822.71	7623.21	6306.6	7992.57	4607.21	11191.8	6117.13	5659.62	13530.2
68.253	11477.8	5589.16	10929	7895.74	7767.4	6344.1	8148.73	4671.53	11215.4	6140.1	5709.5	13623.1
68.903	11592.9	5764.62	11011.8	7982.87	7904.96	6411.56	8278.06	4755.28	11267	6156.74	5755.6	13763.1
69.553	11691.6	5929.1	11132.2	8015.15	8043.16	6426.69	8424.74	4782.01	11390.2	6183.99	5820.97	13859.5
70.203	11749.7	6053.73	11287	8046.42	8135.9	6475.02	8532.01	4813.19	11545.5	6173.83	5887.8	13916.5
70.853	11829.7	6221.02	11345.7	8110.92	8258.42	6543.06	8654.98	4839.67	11625.5	6185.63	5966.39	14042.1
71.503	11916.1	6341.99	11476.6	8184.11	8353.42	6632.08	8786.75	4905.93	11755.6	6260.73	6044.23	14181.3
72.153	12042.3	6495.68	11558.6	8258.29	8410.59	6703.95	8870.3	4952.57	11839	6285.22	6079.54	14262.2
72.803	12193.4	6625.47	11644.8	8334.57	8510.92	6746.55	8976.71	5011.38	11865.1	6348.28	6123.55	14345
73.453	12318	6701.88	11786.4	8433.07	8578.27	6868.13	9053.62	5062.43	11872.6	6414.11	6164.19	14454.1
74.103	12473.9	6816.71	11867	8546.01	8668.26	6965.29	9135.28	5081.55	11938.8	6460.83	6225.34	14528.4
74.753	12620.2	6887.45	11954.8	8669.89	8709.29	7022.45	9168.28	5115.25	11962.9	6492.19	6253.91	14630.7
75.403	12740.4	6969.35	12027.7	8791.41	8759.14	7079.19	9234.26	5148.23	11994.2	6530	6306.24	14715.4
76.053	12799.4	7063.49	12186.6	8905.39	8826.7	7128.05	9292.56	5196.15	12016.5	6557.2	6327.87	14736.3
76.703	12808.5	7085.45	12289.1	9046.81	8917.83	7208.16	9380.24	5223.44	12085.2	6581.31	6342.49	14824.6
77.353	12844.2	7120.09	12377	9143.85	8972.75	7287.39	9403.6	5275.84	12137.9	6603.9	6391.15	14911.8
78.003	12908.3	7164.98	12558	9269.7	9017.02	7334.24	9418.83	5330.36	12195.9	6559.17	6438.29	15006.9
78.653	13011.5	7222.95	12736.4	9361.1	9066.62	7392.01	9419.76	5335.1	12315.2	6565.64	6468.23	15189.9
79.303	13095	7229.29	12808.5	9486.3	9105.97	7510.71	9485.8	5403.9	12410.7	6547.1	6506.16	15316.3
79.953	13215.8	7219.43	12893.4	9574.74	9121.9	7668.75	9549.19	5426.33	12472.8	6582.77	6537.08	15426.2
80.603	13268.2	7230.82	12958.6	9650.01	9101.96	7779.05	9587.97	5481.81	12478.1	6579.67	6553.27	15578.6
81.253	13322.3	7209.08	13090	9771.85	9153.76	7913.51	9665.74	5498.59	12451.1	6605.9	6582.34	15744.9
81.903	13426.8	7186.08	13180.3	9869.56	9180.64	8032.44	9768.67	5525.98	12518.9	6640.3	6593.16	15837.1
82.553	13440.5	7201.74	13279.6	9938.74	9233.67	8131.69	9878.56	5564.34	12533.8	6717.32	6602.72	15917.4
83.203	13533.6	7190.8	13342.5	9998.01	9262.39	8230.16	9967.07	5629.59	12579	6780.77	6633.82	15966
83.853	13599.5	7211.22	13457.6	10056.5	9307.17	8325.57	10057.4	5688.54	12641.2	6852.73	6640.41	16046.2
84.503	13636.3	7230.41	13527.3	10112.5	9396.54	8435.37	10177.3	5685.23	12669	6954.31	6629.8	16153.2
85.153	13687.4	7246.58	13656.5	10258.5	9463.54	8541.51	10295.4	5745.92	12725.3	7027.11	6632.1	16229.5
85.803	13735.2	7289.53	13700.5	10296.2	9510.79	8582.3	10358.6	5787.31	12783.3	7066.1	6651.56	16257.1
86.453	13778.9	7337.99	13823.3	10376.4	9569.45	8621.74	10416.3	5837.62	12752.9	7101.26	6632.56	16262.6
87.103	13809.8	7466.78	13874.3	10442.1	9689.85	8706.67	10451.9	5887.69	12784.6	7121.83	6673.07	16227.1
87.754	13818.7	7555.9	13884.1	10432.8	9808.27	8791.26	10430.5	5905.45	12786.8	7105.62	6680.54	16237
88.404	13856.9	7632.05	13938.3	10515.8	9884.67	8815.81	10447.2	5934.18	12797.9	7050.07	6743.23	16210.3
89.054	13886.9	7761.81	13938.8	10559.5	9929.14	8877.86	10462.9	5995.31	12847.6	7015.91	6776.04	16256.2
89.704	13929.6	7880.32	13947	10592.9	9993.66	8921.29	10519.7	6034.51	12905.1	7022.1	6803.45	16332.2
90.354	14076	8012.97	14010.9	10596.4	10047.8	9001.66	10574.6	6067.47	12881.8	6943.1	6833.8	16469.4
91.004	14228.2	8100.05	14087.5	10621.2	10072.8	9022.54	10521.7	6096.3	12969.6	6870.24	6852.44	16699
91.654	14322.8	8213.97	14104.2	10608.5	10096.8	9060.1	10537.7	6105.41	13023.1	6833.39	6883.31	16850
92.304	14400	8282.46	14132	10636.3	10137	9096	10623.7	6126.39	13051.1	6825.2	6867.96	16958.6
92.954	14520.8	8371.91	14122.4	10718.2	10200.6	9106	10667.4	6142.2	13122.5	6800.08	6849.28	17155.7
93.604	14632.5	8412.48	14075.6	10745.1	10254.4	9241.38	10714.2	6161.47	13198	6793.12	6851.65	17346
94.254	14711.9	8508.59	14155.9	10817.3	10290.2	9328.98	10742.9	6216.78	13293	6868.71	6789.91	17467.4
94.904	14836	8527.95	14152.6	10929.7	10395.4	9376.24	10797.1	6275.61	13411.9	6946.96	6773.31	17555.5
95.554	14938.9	8542.72	14191	10990.3	10435.5	9411.83	10830.5	6287.24	13498.6	6951.66	6711.59	17680.8
96.204	15046.4	8547.41	14171.7	11038.4	10479.8	9455.23	10900.5	6297.64	13597	6981.73	6664.54	17785.8
96.854	15154.9	8489.26	14079.4	11119.3	10591.4	9562.07	10969.4	6343.02	13656.5	6987.36	6623.77	17840.2
97.504	15234.8	8476.83	14156.4	11225.2	10660	9555.77	10986.6	6380.98	13750.9	6978.33	6604.48	17839
98.154	15289.8	8430.85	14252.2	11234.3	10740.9	9580.97	11009.7	6387.84	13768.4	6985.62	6532.93	17928.8
98.804	15295.9	8428.84	14283.7	11280.8	10795.1	9567.89	11098	6412.06	13834.8	6954.18	6499.82	17929.7
99.454	15289.2	8439.71	14295.4	11345.5	10830.8	9611.29	11184.9	6471.7	13819.2	6948.02	6495.5	17944.5
100.104	15302.1	8379.33	14300.9	11376.6	10887.5	9671.44	11213.6	6512.26	13819.2	6945.71	6507	17953.7
100.754	15332.5	8406.85	14334.4	11423.6	10929.5	9711.21	11286.6	6554.7	13806.5	6950.31	6487.49	17993.2
101.404	15251.9	8460.1	14423.6	11436.9	10979.3	9796.73	11301.7	6568.54	13830.9	6906.91	6531.26	18043
102.054	15215.8	8503.98	14440.6	11441.7	11070.3	9897.51	11335.4	6567.6	13827.9	6866.16	6523.66	18151.1
102.704	15198.3	8584.36	14490.5	11471.4	11136.6	10029.2	11372.6	6558.75	13858.3	6866.86	6523.8	18316.2
103.354	15173.6	8625.01	14501.4	11466	11223.1	10056.1	11436.2	6536.46	13859.6	6862.26	6555.57	18413.1
104.004	15173.8	8696.21	14604.1	11562.7	11309.8	10146	11459.8	6512.68	13898	6835.92	6560.95	18540.1
104.654	15157.7	8730.93	14729.4	11616.7	11409.5	10215.7	11504.5	6521.63	13920.2	6825.58	6575.81	18622.6
105.304	15164.6	8726.33	14758.5	11655.2	11419.1	10259.8	11529.2	6495.59	13980.5	6818.13	6566.68	18711
105.954	15173.9	8812.57	14862.4	11733	11472.3	10323.4	11558.3	6467.9	14072.3	6810.07	6622.87	18848.3
106.604	15218.9	8861.73	14963.8	11818.2	11551.5	10357.7	11580.2	6444.53	14075.5	6805.06	6632.27	18927.1
107.254	15261.4	8881.21	15049.7	11843.6	11557.5	10427.6	11654.5	6421.82	14097.3	6780.54	6619.17	18991.8
107.904	15276.8	8927.68	15130	11857.9	11577.8	10459.2	11710.1	6408.82	14156.9	6780.99	6587.88	19040.8
108.554	15285.3	8948.18	15224.3	11916.7	11528.1	10521.4	11737.4	6433.78	14091.7	6768.95	6629.04	19083.1
109.204	15330.4	8998.01	15294.2	11977.3	11482	10555.4	11810.1	6450.25	14057	6726.11	6679.36	19152.5
109.854	15349.1	9042.21	15398.2	12104.2	11401.1	10625.2	11893	6430.23	14073.2	6694.38	6698.39	19163.2
110.504	15404.7	9113.03	15448.2	12173.8	11347	10714.2	11966.7	6464.22	14136.6	6693.23	6699.88	19225.4
111.154	15447.2	9221.24	15512.1	12253.3	11294.3	10802.4	12052.5	6533.84	14142.9	6668.72	6696.62	19204.2
111.804	15400.6	9315.55	15628.5	12322.7	11307.5	10827.6	12126.4	6524.09	14228.2	6690.62	6752.22	19236
112.454	15520.3	9416.64	15674.9	12430.9	11293.8	10916.5	12210.7	6507.35	14238	6710.7	6702.56	19209.8
113.105	15513.1	9512.38	15757.9	12469.6	11371.5	10984.4	12283.3	6558.81	14250.8	6753.53	6761.76	19223.9
113.755	15584.9	9658.15	15785.9	12573.1	11401.4	11018.7	12300.3	6556.45	14316.4	6799.72	6772.16	19236
114.405	15637.7	9732.45	15898.1	12643.2	11425.4	11025.2	12357.2	6540.11	14278.1	6832.69	6813.09	19323.1
115.055	15657.2	9856.65	15916.6	12727.2	11467.9	11075.7	12329.1	6527.47	14285.4	6898.72	6814.16	19390
115.705	15702.7	9983.51	15981.9	12801.7	11563.7	11069.9	12374.9	6557.56	14267.1	6951.84	6834.74	19521.7
116.355	15693.3	10047.2	16041.4	12860.7	11605.6	11055.1	12354.4	6593.9	14292.3	6958.87	6863.43	19657.2
117.005	15689.2	10142.5	16037.7	12873.4	11646.2	11048.4	12354.6	6552.89	14270.8	6994.72	6814.37	19813.6
117.655	15608.7	10203.6	16107.2	12949.2	11658.1	11036.1	12365.7	6582.75	14305.4	7008.91	6844.01	19973.5
118.305	15596.9	10288.9	16097.3	13058.9	11719.8	11088.3	12440.8	6560.14	14303.2	7008.2	6857.49	20144.2
118.955	15500.8	10417.7	16153.3	13167.8	11757.8	11051.1	12520.7	6535.96	14299.4	7050.91	6849.83	20321.5
119.605	15500.1	10482.5	16227.6	13182.4	11801.8	10986.2	12504.1	6525.2	14284.2	7081.67	6875.67	20404.5
120.255	15484.2	10573.6	16331.1	13222.7	11881.8	10977.9	12550.3	6527.34	14314.1	7085.22	6876.98	20495.1
120.905	15474.1	10650.4	16326.7	13332.2	11922	10965.9	12606.9	6528.38	14256.7	7119.93	6925.78	20602.3
121.555	15520.2	10741.6	16356.2	13318.7	11982.6	10970.3	12666.7	6517.92	14284.7	7141.26	6914.14	20698.5
122.205	15505.5	10834.2	16409.4	13421.6	12027.3	11009.3	12776.2	6540.1	14285.1	7145.58	6877.65	20766.1
122.855	15420	10928.1	16470.4	13540.8	12081.4	10955.2	12836.3	6587.53	14275.5	7180.6	6864.49	20869
123.505	15370.3	11013.7	16473.9	13617.3	12134.5	10985.4	12906.5	6589.97	14319.2	7232.24	6828.73	20922.1
124.155	15349.8	11101.2	16422.6	13662.4	12197.4	11029.8	12971.4	6594.91	14332.5	7269.43	6763.09	20961.8
124.805	15288.1	11193.4	16416.6	13645.2	12277	10996.9	13036.6	6641.71	14344.5	7322.02	6704.21	21010.5
125.455	15293.8	11250	16419	13647.8	12301.7	10946.3	13066.1	6667.51	14405.1	7340.39	6656.29	21094.1
126.105	15241	11332	16407.8	13633	12347	10957.3	13092.6	6651.79	14444.5	7321.42	6640.33	21098.2
126.755	15216.9	11380	16448.2	13596.1	12402	10976.8	13123.9	6672.74	14478.9	7320.75	6554.68	21127.5
127.405	15190.9	11447.7	16478.7	13557.9	12451.3	10989	13100.3	6718.74	14517	7291.59	6483.41	21237.3
128.055	15175.8	11518.6	16494.8	13471.4	12536.6	11040.9	13143.1	6737.66	14539.7	7255.5	6474.01	21309.2
128.705	15139.7	11605.3	16539.5	13432.9	12538.2	11086.5	13200.3	6771.48	14559.1	7212.96	6436.62	21283.7
129.355	15150.3	11695.1	16614.9	13436.9	12533.6	11092.1	13242.6	6782.92	14586.3	7176.17	6395.91	21295.5
130.005	15208.4	11764.4	16600.4	13382.7	12502.8	11096.6	13258.4	6823.39	14609	7147.73	6407.29	21334.6
130.655	15210.5	11803.8	16715	13379.4	12479.3	11103.5	13347.3	6799.01	14620.8	7102.69	6383.24	21343.2
131.305	15271.1	11862.5	16800.6	13435.1	12492.2	11105.9	13381.4	6819.32	14645.9	7063.7	6356.41	21370.3
131.955	15333.6	11937.7	16871.6	13492.5	12467.7	11169.5	13408.9	6871.85	14658.5	7038.49	6377.04	21409.4
132.605	15347	11980.2	16958.5	13496.9	12501.3	11224.1	13473.7	6877.11	14760.6	7078.72	6328.09	21417
133.255	15371.5	11998.7	17003.8	13518	12519.7	11239.8	13507.9	6869.31	14860.5	7119.82	6314.85	21415.7
133.905	15378.1	12047	17024.5	13588.4	12513.2	11287.6	13503.9	6909.09	14877.8	7197.92	6338.02	21480.5
134.555	15343.6	12103.6	17081.4	13624.9	12529.1	11284.1	13504.8	6933.44	14883.8	7234.86	6352.77	21527.9
135.205	15312.8	12141.8	17121.4	13670.7	12547.9	11368.3	13503.1	6954.81	14927.6	7309.27	6373.07	21517
135.855	15323.8	12134	17127.8	13677.2	12604.3	11414.9	13557.3	6995.18	14881.8	7341.42	6398.82	21504
136.505	15313.6	12189.4	17106.2	13678.3	12609.5	11464.5	13544.7	7010.42	14871.1	7365.89	6390.57	21461.9
137.155	15279.9	12238.9	17049.6	13708.7	12627.4	11517.3	13532.5	7025.33	14937.6	7423.2	6411.48	21548
137.806	15253.8	12320.1	17024.4	13757.6	12617.8	11592.2	13537.9	7045.84	14899.7	7439.02	6465.66	21577.7
138.456	15274.8	12346.1	17014.2	13808.5	12680.8	11615.1	13526.1	7062.33	14856.8	7449.11	6484.33	21605.8
139.106	15225.1	12447	17044.8	13809.3	12667.5	11648.8	13498.6	7079.98	14868.5	7490.06	6491.26	21648.9
139.756	15189.1	12460.5	17048.5	13786.8	12688.9	11702.8	13456.2	7085.24	14799.9	7478.03	6495.7	21631.8
140.406	15225.7	12559.3	17058.9	13778.1	12762	11710.7	13434	7091.18	14779.8	7519.92	6555.39	21687.3
141.056	15224.9	12622.6	17033.3	13858.3	12831.5	11725.9	13400.1	7116.1	14779.1	7515.31	6585.16	21731.1
141.706	15168.5	12667.9	17056.3	13918.9	12941.6	11772	13379.8	7183.28	14783.1	7512.63	6643.76	21880.7
142.356	15197.6	12725	17024.1	13930.2	12951.3	11857.6	13324.1	7231.84	14721.1	7520.03	6671.96	21955.3
143.006	15195.8	12794.6	17009.1	13991.5	13040.9	11839.3	13353.4	7263.33	14653.7	7558.4	6692.27	22012.6
143.656	15186.1	12840	16941.4	14074.1	13093.2	11859.2	13344.5	7299.56	14647.3	7605.96	6764.54	22113.6
144.306	15210.8	12859.4	16941.2	14131.9	13156.9	11890.5	13352.3	7330.95	14616.4	7613.4	6847.62	22163.7
144.956	15212.9	12889.7	16973.8	14198.6	13272.5	11929.7	13320.4	7379.92	14549.7	7592.68	6902.37	22213.4
145.606	15239.7	12960.9	16991	14257.3	13394.6	11963.2	13350.3	7406.28	14472.7	7566.68	6928.24	22153.1
146.256	15192.8	13008.2	16988.7	14291	13430	11986.2	13394.8	7403.29	14433.1	7555.59	6974.26	22141
146.906	15175.4	13027.4	16913.7	14377.6	13491	12031.5	13437.4	7402.13	14428.6	7514.23	7009.86	22216.8
147.556	15196.1	13073.5	16942.5	14330.4	13516.2	12075.5	13455.4	7456.49	14433.3	7487.89	7061.63	22310.4
148.206	15163.3	13134.1	16927.8	14359.8	13534.1	12090.9	13489.2	7492.03	14409.9	7462.04	7076	22334.8
148.856	15187.4	13147.1	16959.4	14340.6	13525.9	12144.7	13501.3	7508.19	14485.5	7401.13	7098.96	22437.7
149.506	15208	13189.2	17021.4	14270.4	13521.1	12157.4	13570.9	7510.86	14541.6	7363.54	7138.25	22513.5
150.156	15180.8	13269	17089.2	14286.1	13512.6	12251.1	13641.5	7508.77	14557	7391.07	7156.9	22565.2
150.806	15180.7	13318.6	17125.2	14229.4	13442.4	12272.2	13681.5	7546.99	14562.8	7372.17	7145.89	22621.3
151.456	15183.8	13363.8	17085.8	14238.9	13464.3	12303.9	13724.3	7541.72	14576.4	7353.48	7140.63	22682.6
152.106	15154.6	13413.5	17136.6	14214.2	13372.5	12306.5	13744.3	7553.59	14636.6	7371.94	7144.05	22737.8
152.756	15236.1	13440.1	17167.6	14240.6	13326.8	12324.7	13809.1	7602.58	14650.6	7400.7	7156.86	22734.2
153.406	15210.4	13476.4	17160.5	14254.4	13271.1	12333.1	13889.8	7586.43	14640.9	7391.07	7137.15	22712.2
154.056	15204.6	13455.9	17206.3	14292.1	13220.5	12331.9	13930.7	7532.24	14575.4	7396.62	7183.58	22745.9
154.706	15271.7	13492.4	17265.1	14321.4	13248.8	12331.3	13921.2	7534.26	14570.2	7369.79	7198.27	22757.9
155.356	15321.8	13520.4	17304.8	14397.9	13351.6	12350.5	13961.4	7489.81	14545.4	7354	7204.87	22735.1
156.006	15334.8	13545.3	17343.7	14455.7	13395.7	12388.5	13986.5	7437.44	14573.8	7364.78	7216.99	22797.9
156.656	15341.6	13591.9	17340.3	14537.6	13483.9	12366.1	13962.3	7427	14573.1	7377	7204.34	22830.9
157.306	15406.6	13584.8	17324.6	14608.4	13583.2	12373.3	13971.2	7436.09	14629.3	7316.87	7223.19	22838.6
157.956	15449.6	13587.7	17380.1	14712.6	13595.8	12380	13979	7436.13	14642.9	7282.93	7236.77	22798.5
158.606	15504.2	13637.1	17411.6	14766.6	13598.9	12418.7	13988.9	7423.32	14663.8	7291.41	7256.45	22794.4
159.256	15516.3	13683.1	17435.3	14805.8	13618.8	12420.5	13969.7	7465.14	14720.1	7305.98	7271.17	22798.6
159.906	15561.4	13707.6	17450.5	14858.6	13591.2	12423.8	13956.6	7498.07	14713.3	7358.92	7281.61	22835.1
160.556	15596.6	13756	17438.2	14859.1	13558.9	12444.8	13910	7543.08	14761.8	7355.92	7338.87	22850
161.206	15628.9	13812.8	17438.7	14927.8	13541.4	12443.9	13897.4	7582.62	14793.3	7366.09	7347.5	22827.9
161.856	15704.3	13803.9	17393.5	14988	13593.7	12489.1	13894.8	7637.82	14782.1	7392.22	7386.54	22809.7
162.507	15709.9	13821.7	17411.6	15024.6	13545.5	12543.1	13864.8	7669.64	14752.7	7413.98	7409.71	22800.4
163.157	15732.5	13872.9	17429.8	15056.3	13552.9	12550.8	13800.9	7671.92	14709.6	7417.97	7432.86	22771.9
163.807	15725.7	13872.6	17414	15095.4	13524.8	12566.6	13777.8	7723.81	14670.3	7379.45	7471.96	22799.3
164.457	15816.3	13900.4	17418.4	15093.5	13508.1	12549.3	13790.1	7759.77	14634.9	7343.15	7513.2	22714.8
165.107	15808	13915.4	17467.1	15123	13541.1	12583.2	13780.2	7831.02	14613.7	7274.43	7535.84	22747.9
165.757	15853	13937.2	17452.7	15175.2	13539.2	12546	13702.4	7901.4	14602.1	7182.03	7629.29	22774
166.407	15905.6	13925.8	17502.4	15205.2	13597.7	12549.8	13653.4	7941.81	14617.6	7088.74	7662.52	22757.4
167.057	15852.8	13952.9	17478.6	15277.3	13579.6	12563.3	13617.6	7970.24	14627.2	7015.73	7679.16	22862
167.707	15850.2	14031.8	17434.1	15384.3	13563.1	12606	13591.9	8021.54	14661.6	6893.8	7682.98	22863
168.357	15859	14044.2	17520.4	15432.5	13594.7	12589.3	13545	8086.26	14674.6	6869.4	7691.51	22833.1
169.007	15891	14071.5	17434.8	15501.5	13591.4	12542.5	13570.7	8110.35	14784.1	6826.88	7680.46	22897.3
169.657	15897	14137.4	17402.6	15561.6	13521.5	12566.7	13546.3	8182.91	14796.1	6789.27	7704.29	22943.1
170.307	15953.4	14136.6	17383.2	15609.8	13495.7	12593.6	13552.8	8256.08	14808.2	6753.86	7703.94	22959.1
170.957	15951.3	14184.5	17329.4	15602.9	13499.4	12650	13537.5	8315.34	14822.9	6713.89	7691.07	23025.6
171.607	15980.6	14201.7	17232.1	15600.8	13497.6	12638.9	13520.7	8371.54	14822.8	6684.1	7680.48	23010.7
172.257	16049.4	14182.6	17215.7	15675.4	13507.1	12632.2	13482.7	8425.61	14723.2	6650.97	7684.74	23015.1
172.907	16055.8	14216.5	17228.7	15706.7	13535.7	12615.4	13475.3	8451.41	14724.9	6625.84	7694.38	23081.8
173.557	16030.8	14249.8	17109.6	15734.9	13567.2	12675.7	13497.3	8518.39	14729.4	6619.85	7692.97	23153.2
174.207	16059.3	14259.8	17063.4	15737	13591.3	12669.2	13464	8552.13	14709	6622.39	7681.2	23233.4
174.857	16034.6	14279.6	17090.5	15739	13619	12643.6	13454.8	8568.16	14688.9	6599.55	7666.84	23349.4
175.507	16028.7	14318.5	17192.6	15818.3	13645	12624.1	13435.5	8592.3	14741.7	6575.67	7675.66	23427.7
176.157	15997.4	14378.7	17219.1	15873	13676.6	12652.3	13435.2	8577.73	14765.5	6527.85	7677.83	23459.5
176.807	15993.8	14441.8	17236.2	15899.5	13698.3	12706.9	13457.5	8603.33	14818.1	6500.96	7655.94	23462
177.457	16025.6	14429.2	17309.6	15874	13700.8	12661.1	13484.9	8624.72	14863.9	6461.94	7677.05	23474.3
178.107	16024.9	14483.1	17414.5	15936	13701.1	12701.6	13474.1	8637	14867.9	6390.12	7730.44	23515.9
178.757	16029.9	14543.3	17480.3	15922.5	13685.9	12735.1	13501.2	8620.47	14888.7	6341.05	7785.08	23575.6
179.407	16059.2	14566.5	17531.6	15857.3	13690	12760.8	13537	8654.31	14921.1	6293.85	7836.02	23522.3
180.057	16154.2	14612.3	17583	15851	13736.5	12763.8	13568	8659.05	14901.3	6245.59	7887.9	23443.8
180.707	16189.7	14664.4	17579.9	15797	13790.8	12807	13574.5	8687.56	14861.7	6221.39	7979.25	23473.4
181.357	16304.9	14718	17607.9	15714.2	13819.3	12837.2	13565	8710.98	14875	6227.4	8052.76	23419.2
182.007	16443.1	14701.8	17617.5	15710.6	13854.2	12845.1	13554.7	8749.51	14818.7	6195.02	8109.35	23374.5
182.657	16568.3	14755.2	17629.8	15717.5	13950.1	12896.4	13633	8747.19	14774.3	6188.98	8168.73	23339.5
183.307	16644.2	14742.3	17666.4	15667.2	13965.3	12928.6	13637	8751.43	14756.4	6155.44	8230.33	23356.9
183.957	16675.1	14750.2	17691	15639.2	13964.5	12908.8	13677.1	8772.59	14723.1	6138.47	8299.58	23370.8
184.607	16728.6	14742.1	17797.2	15648.3	14022.7	12941.8	13695	8740.12	14720.1	6130.22	8385.56	23338.4
185.257	16815.2	14728.7	17717.6	15642	14040.4	12984.8	13737.8	8783.26	14681.2	6137.29	8447.37	23388.6
185.907	16879	14684.1	17745.3	15561.3	14059.9	12998.3	13767.4	8792.07	14710.7	6114.69	8461.61	23367.8
186.557	16920.9	14716.4	17733.4	15549.4	14046.3	13041	13812.5	8793.13	14704.1	6087.72	8490.96	23396.3
187.207	16951.2	14769.7	17718.9	15526.4	14024.6	13053	13854.5	8779.51	14720	6051.71	8507.67	23362.6
187.858	16983.6	14823	17752.8	15475.6	14007.4	13064	13908.2	8776.37	14720.2	6012.27	8563.67	23382
188.508	17007.6	14882	17820.4	15481.8	14017.5	13031.8	13901.2	8805.33	14715.2	5993.33	8600.6	23419.9
189.158	17017.5	14952.1	17850.9	15447.8	13969.9	13132.4	13909.4	8837.31	14725.5	5979.22	8609.89	23448.1
189.808	17002.8	14995.7	17854.7	15413.1	13999.2	13155.9	13947.1	8858.09	14732.7	5976.25	8620.38	23485.8
190.458	16989.8	15057.2	17917.2	15415.5	13989.7	13154.9	13948.1	8865.53	14746.4	5998.85	8601.18	23502.2
191.108	17051.6	15129.1	18004.8	15384.1	14019.6	13177.7	13934.7	8960.6	14712.5	6035.81	8628.06	23606.2
191.758	17114.2	15210.6	18057.3	15407.4	14030	13168.6	13938.6	8991.18	14605.1	6077.27	8673.01	23575.2
192.408	17127.3	15279.7	18029.4	15380.5	14080.9	13185.8	13919.3	9018.42	14601.2	6099.21	8691.64	23555.6
193.058	17095.8	15328.7	18050.3	15369	14123.1	13175.4	13915.5	9058.62	14524.3	6140.8	8719.03	23527.6
193.708	17127.5	15391.3	18107.2	15404.9	14090.4	13174	13913.9	9083.45	14492	6168.03	8747.88	23492.5
194.358	17164.8	15473.3	18179.6	15424.9	14108.2	13146.5	13922	9142.69	14462.9	6192.14	8785.45	23447.2
195.008	17162.8	15474	18196.8	15409.4	14149.2	13215.6	13923.5	9208.26	14483.8	6234.82	8830.47	23447.4
195.658	17206	15480.7	18251.5	15436.4	14184	13183.8	13885.3	9203.79	14495.3	6254.35	8870.18	23471.1
196.308	17241.7	15570.6	18277.1	15561.9	14174.4	13207	13884.6	9240.1	14550.1	6264.3	8869.91	23430.9
196.958	17251.7	15590.5	18255.2	15575	14147	13214.9	13849.7	9253.77	14560.8	6260.11	8895.42	23424.9
197.608	17255.9	15609.4	18238.6	15613.3	14166.2	13225.3	13853.7	9341.29	14490.2	6279.64	8913.86	23483.1
198.258	17225.5	15653.5	18224.9	15613.9	14175	13232.7	13875.1	9332.84	14519.6	6261.92	8942.84	23504.4
198.908	17258.9	15679	18254	15665.7	14163.2	13245.3	13854.5	9350.81	14460.1	6280.19	8951.54	23577.3
199.558	17252.2	15747.8	18320.2	15711.9	14195	13301.1	13851.6	9391.74	14458.8	6300.6	8964.41	23588.4
200.208	17214.4	15828.2	18257.8	15786.6	14261	13317.4	13848.9	9421	14487	6292.45	9010.35	23580.8
200.858	17210.3	15872.8	18318	15773.2	14324.3	13303.4	13865.9	9471.65	14488.7	6320.96	9035.79	23604.3
201.508	17193.5	15934.1	18303.3	15813.9	14398.5	13339.8	13874.2	9486.37	14437	6361.66	9088.28	23596.4
202.158	17203.1	15971.7	18332.9	15815.2	14474	13350.7	13889	9482.25	14455.9	6341.88	9148.77	23613.9
202.808	17201.7	16038.9	18290.7	15890.6	14498.4	13391.3	13905.7	9474.49	14471.8	6374.77	9203.12	23587.3
203.458	17134.6	16080.1	18227.3	15929.4	14511.6	13357.9	13857.6	9515.39	14449.2	6379.29	9233.85	23513.3
204.108	17078.7	16064.2	18279.5	15913.9	14538.1	13390.7	13869	9558.51	14515.2	6366.8	9275.44	23469.3
204.758	17062.8	16115.5	18342.5	15903	14559.6	13408.7	13876.9	9552.98	14517.5	6380	9340.54	23369.7
205.408	17069.6	16159.7	18249.2	15954.9	14597.3	13406.4	13822	9614.81	14473.9	6355.39	9375.63	23353.5
206.058	17107.6	16240.8	18196	15870.2	14708.3	13439.5	13786.3	9646.34	14519.2	6368.06	9397.08	23288
206.708	17077.4	16245.5	18196.5	15853.1	14738.4	13429.4	13749.6	9660.17	14488.4	6396.85	9448.65	23261
207.358	17090.3	16312.9	18152.9	15883.7	14859.4	13438.8	13729.4	9678.02	14561.8	6418.44	9499.78	23216.8
208.008	17168.6	16335.9	18174.5	15919	14974.6	13464.5	13749.3	9730.24	14655.7	6458.18	9525.33	23201.2
208.658	17158.2	16346.2	18111	15931	15109.4	13530.5	13738.3	9749.33	14660.8	6481.93	9536.54	23168.4
209.308	17195.2	16385.6	18053.8	15941.7	15188.7	13530	13721.7	9807.78	14705	6495.66	9559.44	23185.1
209.958	17265.6	16420.9	18003.3	15996.9	15280.6	13528.7	13712.2	9834.1	14745.3	6544.32	9592.21	23144.6
210.608	17343.8	16426.3	18000.5	15973.2	15375.7	13546.8	13653.5	9887.01	14752.3	6577.11	9631.39	23134.7
211.258	17396.5	16437.9	18026.6	15971.2	15424.1	13563.4	13694.3	9916.64	14755.1	6640.83	9656.16	23073.3
211.908	17417.1	16450	18002.6	16043	15444.8	13569.5	13644.4	9967.47	14785.3	6689.54	9675.66	23068.6
212.559	17499.2	16497.9	17986.7	16026.7	15504.5	13584.2	13651.8	9952.31	14791.9	6749.03	9690.75	23129
213.209	17528.1	16530.6	17953.7	16015.3	15572.6	13613.8	13618.6	10016.8	14807.8	6777.68	9723.35	23114.3
213.859	17562.8	16488.7	17953.6	15979.9	15585.5	13548.6	13641.8	10058.7	14906.1	6792.91	9738.68	23101.2
214.509	17609.2	16457.3	17937.7	15977.3	15599	13635.1	13725.9	10074	15015.3	6788.34	9759.03	23127.8
215.159	17648.4	16404.6	17942.5	15884	15613.5	13611.8	13698.2	10138.4	15109.7	6817.03	9827.84	23160.9
215.809	17681.7	16407.5	17971.3	15911.6	15657.4	13590	13720.1	10200.6	15151.3	6808.2	9884	23190.9
216.459	17709.5	16400	18001.8	15911.6	15661.8	13652.2	13719.8	10227.8	15233.7	6814.08	9982.47	23262.4
217.109	17705.1	16381.6	17949.2	15943.6	15730.5	13646.7	13729.6	10238.6	15313.7	6811.75	9992.7	23340.5
217.759	17739.8	16434.3	17954.7	15888.4	15792.8	13586.9	13760.6	10275.4	15367.5	6800.73	10063.4	23451.4
218.409	17779.7	16425.9	17939.8	15902.5	15813.2	13588.7	13743.4	10284.7	15462.8	6807.73	10124	23613
219.059	17783.3	16502.1	17933.6	15945.6	15827.8	13595.8	13744.1	10294.8	15549.1	6796.27	10167.7	23713.3
219.709	17765.3	16533.3	17899.8	15998.1	15916.9	13607.9	13713.2	10290.2	15586	6759.06	10219.6	23782.2
220.359	17791.4	16541.6	17918.8	15989.6	16008.9	13623.1	13722.2	10312.1	15638.6	6723.75	10225.2	23832.5
221.009	17805.9	16560	17959.9	16055.7	16097.3	13657.6	13718.9	10298	15656.7	6700.91	10267.3	23811.6
221.659	17882.9	16636.7	17928.4	16038.7	16184.7	13652.9	13685.9	10329	15712.4	6701.84	10308.5	23761.6
222.309	17892.9	16650.7	17845.9	16056.4	16204.2	13653.4	13675.5	10342.9	15762.3	6691.34	10338.9	23772.8
222.959	17945.2	16674.2	17918.8	16043.6	16333.9	13618.8	13670.9	10354.7	15919	6681.64	10354.5	23702.3
223.609	18000.3	16700.9	17929.6	16007.7	16450.7	13680.6	13695.2	10370.6	15982.1	6676.59	10379.6	23680.6
224.259	18048.7	16760.8	17949	16062.4	16553.2	13727.8	13699	10368.2	16119.4	6689.44	10397.2	23610.8
224.909	18096.4	16815.4	17941.1	16044.1	16677.4	13778	13660	10417.3	16208.9	6687.18	10377.4	23597.2
225.559	18158.1	16805.6	17805.3	16034.9	16783.5	13780.1	13724.1	10431.3	16253.1	6658.03	10309.8	23598.2
226.209	18239.4	16828.8	17797	16093.6	16889	13787.9	13749.6	10445.1	16327.7	6673.93	10294	23543.2
226.859	18188.3	16791.3	17793.9	16139.1	16995.7	13833.2	13738.6	10459.1	16345.1	6703.9	10266.6	23528.1
227.509	18253	16814.4	17755.4	16164.2	17122	13842.1	13753.5	10472.3	16334.4	6718.63	10215.6	23544.7
228.159	18289.8	16830.5	17778.2	16208.2	17208.9	13869.4	13783.1	10470.7	16395.9	6716.8	10170.2	23499
228.809	18262.7	16837.1	17811	16244.7	17354.8	13891.8	13774.1	10532.6	16473	6741.9	10141.7	23407.8
229.459	18263.5	16820.3	17775.2	16288.5	17432.5	13920.9	13792.7	10618.1	16495.5	6739.65	10152.2	23393
230.109	18323.6	16858	17840.4	16318.7	17517.1	13959.1	13852.4	10640.6	16533.2	6757	10143.5	23403.7
230.759	18305.9	16841.7	17819.3	16336.8	17589.6	13964.1	13873.2	10678.3	16605.1	6759.97	10145.3	23345.9
231.409	18366	16899.4	17805.9	16346.9	17706.2	13928.7	13875.4	10726.5	16647.4	6720.6	10177.8	23375.2
232.059	18392.3	16886	17727.8	16330.4	17809.9	13893.6	13907.1	10775.3	16646.7	6697.93	10221.3	23395
232.709	18357	16858.4	17760	16328.3	17928.1	13951.3	13914.7	10844	16719.6	6660.52	10245.1	23393.8
233.359	18352	16918.8	17750.5	16331.8	17964.8	13975.9	13918.9	10891.7	16800.3	6617.08	10284.6	23398.2
234.009	18381.1	16934.7	17724.7	16344	18078.9	13952.9	13912.3	10914.7	16865.4	6588.76	10352.8	23391.8
234.659	18369.1	16917.3	17710.9	16297.5	18138.2	14009.3	13925.9	10943.5	16915.4	6582.99	10393	23410.3
235.309	18361.6	16936.4	17713.3	16288.7	18171.4	14053	13908.2	10939.7	16984.1	6544.26	10409.4	23463.5
235.959	18395.1	16926.9	17723.2	16266.5	18250.6	14058.2	13904.7	11006.5	17090.4	6523.08	10458.3	23504.3
236.609	18377	16933.7	17761	16282	18343.9	14080.4	13933.4	11009.9	17200.2	6488.84	10466.4	23514
237.259	18379.7	16922.3	17775.4	16334.1	18356.1	14143.5	13908.5	11042.1	17316.8	6410.06	10513.5	23490.3
237.91	18320.1	16909.2	17805.9	16286.6	18406.9	14125.1	13929.8	11067.6	17403	6374.86	10554.8	23489
238.56	18337	16966.5	17861	16285.9	18475.3	14135.4	13909.8	11086.8	17482.3	6374.69	10608.4	23466.4
239.21	18309.9	16965.2	17899.4	16285.6	18538	14168.9	13938	11102.2	17611.7	6371.06	10681.3	23430.2
239.86	18257.7	16980.2	17913	16329.6	18621.1	14168.2	13905.4	11153.8	17643.9	6359.26	10738.5	23328.9
240.51	18317.5	16951.6	17898.4	16329.8	18681.7	14142.2	13939.2	11143.8	17677.6	6359.46	10780.4	23323.2
241.16	18384.6	16975.9	17949.8	16308.9	18723.3	14199.8	13960.3	11175.7	17824.1	6339.67	10859.4	23272.8
241.81	18410.1	16968.3	18022.7	16304.1	18815.1	14175.1	13955.3	11202.4	17944.3	6347.95	10898.7	23251.7
242.46	18435.3	16973.1	17990.6	16392.5	18874.3	14189.9	13983.7	11237.4	18072.8	6334.72	10930.2	23238.4
243.11	18473.7	16962.2	18010.4	16417.6	18891.2	14220.4	13967.3	11283.2	18145.7	6352.24	10978.5	23185.6
243.76	18528.2	16987	17994.9	16508.3	18936.3	14207.9	13978.1	11294.9	18276.8	6345.38	10986.8	23271
244.41	18575.4	16928.1	18059.5	16568.3	18949.4	14217.1	13983.7	11350.1	18316.9	6380.36	11056.9	23221.9
245.06	18568.3	16947.5	18083.7	16564.6	18951.5	14209.8	13997	11375	18381.6	6401.28	11115.2	23162.9
245.71	18639.3	16985.5	18120.4	16605	19007.2	14211.7	14021.6	11403.1	18467.7	6442.6	11139.3	23141
246.36	18690.2	16988.1	18075.8	16615.7	19097.8	14185.2	14040	11431.1	18456.1	6444.07	11176	23160.2
247.01	18746.4	17016.7	18138.9	16564	19137.4	14203.1	14044.4	11491.1	18487.9	6479.98	11196.2	23197.3
247.66	18846.3	17045.7	18179.2	16532.2	19152.5	14157.2	14070.4	11543	18505.7	6494.24	11250.1	23153.1
248.31	18912.9	17135.4	18202.1	16584.7	19162.8	14213.3	14094.9	11608.8	18515.5	6509.25	11270.3	23194.2
248.96	18949.7	17082.7	18218.2	16535.4	19148	14322.1	14126.6	11656.1	18556.6	6505.33	11303.8	23213.8
249.61	18988.4	17117.3	18196.3	16503.1	19123	14316.9	14129.8	11671.6	18492.7	6514.39	11292.4	23286.3
250.26	19061.3	17099	18224.8	16471.9	19135.1	14327.4	14145.9	11784.7	18443.9	6483.81	11291	23369.8
250.91	19076.5	17098.5	18238.4	16438.4	19206.9	14371.7	14179.3	11759.9	18451.2	6494.25	11333	23361.6
251.56	19080.9	17072	18176.1	16373.8	19229.2	14375.8	14186.2	11801.5	18494.3	6491.08	11301.9	23431.3
252.21	19104.1	17073.4	18135.8	16371.5	19259.7	14412.9	14246.7	11924.5	18557.1	6513.19	11310.4	23438.4
252.86	19062	17094.7	18159.8	16416.9	19349.8	14471.9	14261.4	11963.9	18600.3	6527.4	11304.3	23515.5
253.51	19074.4	17111.4	18185.7	16391.1	19476.6	14461.4	14286.7	12042.3	18636.3	6550.45	11315.5	23544.1
254.16	19073.7	17140.9	18142.2	16334.2	19528	14471.7	14269.6	12138.3	18682.9	6585.57	11311.8	23546.7
254.81	19122.8	17094.2	18099.6	16315.3	19569.5	14511.1	14303	12220.9	18706.2	6587.87	11320.5	23545.3
255.46	19117.4	17092	18136	16325.5	19590	14527.4	14344.2	12313.6	18710.3	6584.42	11295.8	23569.2
256.11	19117.2	17048.7	18154.1	16367.9	19607.9	14512.1	14385.7	12309.8	18701.3	6595.08	11278.6	23648
256.76	19194.1	17060.7	18130.8	16304.2	19703.7	14504.5	14473.2	12420.7	18750.4	6597.82	11283.5	23642.1
257.41	19186.1	17094.8	18110.6	16313.9	19743.8	14541.5	14505.6	12515.1	18732.7	6622.5	11311.8	23694.5
258.06	19222.9	17116.1	18083.6	16284.5	19858.9	14624.7	14555.7	12634.8	18782.6	6657.6	11302.1	23662.7
258.71	19215.8	17138.9	18061.2	16368	19930.9	14620.7	14545.6	12661.4	18781.3	6678.13	11229.7	23730
259.36	19194.8	17173.1	18072.9	16362.7	20027.3	14675	14582	12715.7	18821.2	6720.37	11187.7	23730
260.01	19209.4	17170.2	18084.1	16392.6	20119.3	14745.8	14608	12809.7	18848.5	6742.05	11127.9	23715.3
260.66	19182.2	17167.4	18060.8	16468.2	20270.2	14828.6	14623.5	12912.3	18933.1	6761.28	11089	23758.6
261.31	19152.1	17178.9	18045.4	16542.4	20337.6	14854.4	14646.3	12937.5	18961.6	6756.8	11040.7	23777.2
261.96	19091.7	17173.6	18004.5	16627.8	20437.9	14918.2	14666.5	12967.5	18974.1	6767.94	10983.5	23753.9
262.611	19026.6	17192.5	17974	16632.3	20515.2	14967.9	14664.9	13014.8	19008.2	6779.89	10916.5	23772.1
263.261	18968.4	17120.6	17935.6	16749.3	20700.6	14971.1	14703.7	13094.3	19130.5	6760.63	10886.7	23748.5
263.911	18936.9	17103.5	17922.7	16823.7	20781.3	15033.7	14751.7	13124.3	19217.3	6781.62	10819.6	23789
264.561	18872.5	17126.8	17866.1	16920.1	20895.4	15089.2	14780.1	13179.8	19310.4	6808.53	10798.3	23872.4
265.211	18842.2	17040.1	17792.8	16983.4	21031.5	15142.4	14818.7	13243	19380.9	6826.65	10756.9	23885.9
265.861	18940.6	17020.5	17734.7	16988.7	21067.7	15174.6	14823.2	13283.5	19407.3	6874.96	10729	23893.5
266.511	18969.7	17037	17693.3	17039.2	21100.5	15216.2	14791.1	13336.2	19404.3	6918.12	10681.8	23934.1
267.161	18953	16990.4	17674.7	17082.3	21132.5	15265.1	14797	13401.1	19394.2	6946.18	10698.9	23957.9
267.811	18894.7	16962.5	17601.8	17117.8	21194.4	15289.1	14846.6	13452.7	19416.4	7005.34	10660.4	23921.8
268.461	18853.6	17012	17655	17101.6	21154	15293.6	14866.2	13536.1	19440.4	7046.39	10605.4	23913.2
269.111	18815	16975.9	17592.9	17070.1	21175.4	15289.1	14910.3	13599.7	19512.7	7103.64	10593.5	23894
269.761	18806.3	16969.9	17582.4	17111.7	21180.1	15345.6	14960.8	13615.4	19446.6	7165.26	10614.6	23855.9
270.411	18783.6	17039.1	17516.5	17124.6	21155.7	15338.6	15003.9	13647.3	19500.7	7176.85	10560.2	23819.6
271.061	18728.3	17029.5	17495	17199.3	21165.6	15377.3	15005.8	13682.1	19559.2	7194.17	10543.4	23809.2
271.711	18667.4	17069.1	17504.8	17274	21196.6	15395.6	15005	13721.6	19658.2	7218.5	10525.7	23788.3
272.361	18614.5	17032.2	17413.1	17336.4	21253.4	15449.6	15093.4	13819.8	19727.1	7259.1	10551.3	23778.5
273.011	18617.3	17064.1	17400.7	17302.5	21323.3	15470.8	15174.3	13869.7	19827.7	7319.12	10582.1	23770.7
273.661	18636	17069.7	17354.1	17356.9	21324.4	15510	15129.9	13929.9	19927.1	7315.21	10558.9	23709.1
274.311	18618	17069.1	17353.9	17391.5	21368.4	15494.9	15125.9	13961.7	20028.4	7321.69	10559.9	23745.7
274.961	18628.8	17100	17298.2	17419	21396.6	15527.8	15113.8	14048.1	20039.9	7332.06	10605.7	23746.6
275.611	18666.8	17160.2	17258.3	17451.4	21448.7	15594.6	15171.4	14113.5	20111.5	7327.32	10585.1	23743.8
276.261	18731.5	17130.6	17250.8	17474.2	21475.9	15592.9	15188	14216	20174.5	7332.86	10576.5	23720.7
276.911	18776.7	17134.5	17266.5	17489.9	21517.3	15699.4	15259.6	14268	20256.7	7335.78	10615.6	23687
277.561	18794.9	17124.5	17292.3	17511.5	21583.8	15701.5	15309.8	14346.3	20253	7317.04	10656.2	23628.7
278.211	18707.2	17093.6	17353.2	17506.4	21641.5	15679.1	15332.5	14400.7	20302.5	7299.18	10703.3	23579.2
278.861	18672.6	17086.4	17382.2	17556.5	21678.3	15718.4	15402.7	14436.3	20404.4	7309.77	10748.3	23471.8
279.511	18696.8	17103.2	17437.7	17583.1	21705.9	15734	15422.5	14461.4	20494.6	7303.24	10809.5	23383.4
280.161	18684.8	17098	17435.1	17609.9	21697	15697.7	15437	14443.1	20678.4	7289.64	10840	23254.9
280.811	18695.4	17098.9	17443	17651.4	21740.4	15678.2	15485.8	14455.1	20759.5	7287.43	10903.6	23211.4
281.461	18717.6	17083.8	17494.7	17656.3	21789.8	15704.3	15519.9	14440.7	20842.8	7294.86	10941.3	23211.4
282.111	18727.5	17063.9	17441.9	17700.3	21834.8	15692.3	15590.8	14439.2	20841.4	7248.96	11048.7	23194.5
282.761	18746.1	17089	17407.5	17703.8	21867.1	15665.1	15601.8	14499	20877.6	7236.5	11060	23130.7
283.411	18731.7	17121.4	17416.6	17763.6	21946.2	15659.4	15626.4	14543.7	20898.9	7206.09	11058.5	23110.6
284.061	18755.9	17164.9	17397.2	17868.5	22033.4	15669.3	15595.8	14550.2	20845.6	7192.35	11093.1	23130.3
284.711	18816.7	17186.4	17374	17846.2	22135.8	15665.3	15647.4	14577.6	20865.3	7204.85	11138	23090.2
285.361	18838.8	17161.2	17355.2	17879.5	22196.1	15682.2	15675.8	14635.1	20784.1	7197.61	11146.8	23113.4
286.011	18857.7	17207.3	17307.5	17938.9	22363.4	15674.9	15714.7	14608.4	20799.9	7216.13	11120.1	23107.2
286.661	18807.8	17281.3	17310.6	17956.6	22450.8	15686.6	15705.4	14584.6	20810.8	7222.87	11122.6	23113.6
287.311	18839.1	17241	17357.2	17979	22527.2	15699.7	15721.8	14589.9	20912.6	7226.34	11040.3	23102.8
287.962	18878.5	17291.6	17323.8	17982.7	22634.6	15708.9	15793.6	14547.9	20874	7193.62	11025.7	23138.2
288.612	18922.2	17311	17369.1	17973.3	22675	15783.3	15834.5	14518.5	20971.8	7182.92	10951.6	23169.3
289.262	18887	17307.7	17372.1	18032.4	22637.2	15844.2	15781.4	14543.9	21074.1	7146.02	10896.7	23194.5
289.912	18884.2	17323	17355.5	18052.4	22612.3	15847.7	15822	14546.4	21100.7	7122.16	10877.2	23250.1
290.562	18890.5	17311.4	17300.3	18102.6	22602.3	15889.5	15852.9	14576.9	21137.2	7054.71	10833.6	23196.6
291.212	18895.5	17331.6	17283.4	18117.4	22595.8	15938.6	15857.4	14573.8	21245.7	7056.72	10792.7	23198.1
291.862	18848.6	17360.8	17319.3	18148.9	22538.2	15998.7	15859.1	14640.2	21295.6	7016.84	10767.6	23298
292.512	18847.8	17345	17390.7	18148.2	22513.9	16040	15855.1	14616.3	21358.6	6986.23	10748.7	23273.2
293.162	18906.8	17337.5	17435.3	18213.4	22473.4	16124.7	15922.9	14662	21341.3	6945.32	10661.6	23298.8
293.812	18888.9	17338.6	17545.9	18234.8	22499	16207.5	15990.7	14669.1	21391.5	6960.42	10586.3	23310.6
294.462	18974.6	17318.1	17580.6	18289.3	22483.5	16269.7	16037.7	14673.7	21434.8	6944.59	10591.9	23368.2
295.112	19023.8	17326.5	17530	18329.5	22450.5	16312	16050.2	14720.4	21438.4	6940.18	10536.7	23409.8
295.762	19045.4	17355.5	17541.7	18334.4	22457	16330.3	16155.4	14783.5	21493	6960.34	10545.3	23432.9
296.412	19113.3	17353.4	17549.3	18364.9	22505.8	16381.4	16207.7	14794.4	21500.2	7008.34	10529.8	23455.5
297.062	19126.2	17401.6	17548.6	18440	22551.1	16429	16225.6	14811.8	21527.7	7041.65	10507	23436
297.712	19160.3	17440.5	17593.9	18486.7	22502.5	16441.4	16255.4	14801	21587.2	7049.77	10476.4	23415.3
298.362	19268.7	17427.6	17571.4	18528.7	22538.3	16518.3	16359.5	14733.4	21659.4	7084.34	10423.3	23401.9
299.012	19226.7	17414.6	17479.9	18592.8	22525.4	16541.3	16342.3	14705.9	21688.8	7078.15	10414.6	23333.4
299.662	19267.4	17445	17410.8	18663.9	22491.2	16608.2	16399.6	14685.3	21687.4	7113.87	10392.3	23310.3
300.312	19292.6	17446.2	17392.3	18664.7	22521.4	16676.4	16447.9	14683.1	21750.2	7105.42	10336.4	23229.6
300.962	19267.3	17396.2	17427.1	18681.3	22509.1	16693.6	16418.3	14687.1	21781.2	7178.56	10286.3	23119.7
301.612	19303.5	17423.7	17474.4	18716.7	22569.9	16735.2	16426	14641	21826.1	7215.79	10243.5	23105.7
302.262	19326.4	17440.9	17472.7	18694.5	22639	16751.8	16399.6	14665.8	21827.5	7294.43	10211	23037.1
302.912	19290.6	17449.3	17496.2	18694.1	22702.4	16765.7	16410.6	14655.1	21835.2	7366.56	10195	22941.4
303.562	19283.7	17411	17475.4	18689.9	22726.3	16792.3	16376.3	14665.9	21847.8	7427.19	10156.8	22935
304.212	19305.6	17441.4	17493.8	18717.8	22767.2	16787.9	16346	14664	21818.5	7498.63	10164.1	22873.5
304.862	19213.8	17502.8	17454.7	18699.8	22798	16805.2	16324.9	14645.3	21938.9	7507.28	10156.3	22828.6
305.512	19246.5	17517.1	17418.3	18668	22772.7	16813	16275.7	14705.4	21898.4	7533.52	10085.8	22821.3
306.162	19246.2	17528.1	17434.2	18691.4	22742.4	16762.4	16248.9	14706	21913.4	7549.61	10079.6	22774.3
306.812	19250.5	17490.8	17432.4	18688.6	22701	16746.7	16212.6	14740.4	21928.9	7484.07	10104.9	22772.3
307.462	19312.1	17466.2	17481.4	18717.2	22711	16761	16235.4	14684.5	21904.3	7478.51	10127.5	22735.3
308.112	19326.5	17489.5	17536.8	18711.2	22605.7	16763.1	16314.6	14705.6	21812.9	7459.05	10171.7	22661.3
308.762	19326.3	17451	17550.7	18702.2	22599.9	16749.5	16351.8	14744.2	21716.4	7430.1	10173.2	22570
309.412	19367.8	17382.9	17564	18757.7	22483.4	16771.8	16391.8	14745.3	21619.6	7445	10186.4	22546.8
310.062	19350.6	17340	17538	18698.4	22432.4	16775.1	16461.4	14728.1	21511.6	7427.3	10193.8	22450.5
310.712	19411.8	17297.4	17540.6	18603.8	22455.8	16741.6	16505.8	14745.2	21443.8	7419.75	10216.8	22467.7
311.362	19441.1	17234.6	17598.9	18532.5	22473.4	16735.8	16550.6	14790.4	21448.7	7376.66	10203	22524.6
312.012	19470.2	17193.7	17650.6	18528.6	22438.6	16691.7	16618.4	14804.6	21432.9	7361.75	10178.9	22521.7
312.663	19461.3	17140.9	17580.2	18508	22391.6	16683.9	16627.6	14766.3	21453	7389.23	10197.7	22520.8
313.313	19515.7	17096.9	17591.9	18482.5	22322.2	16667.1	16659.2	14743.6	21450.4	7380.12	10169.1	22532.2
313.963	19578.3	17057.8	17621.2	18439.6	22261.7	16654.4	16699.3	14678.7	21457.7	7424.22	10203.8	22525.4
314.613	19574.4	17063.8	17674.7	18450.7	22184.2	16675.1	16745.8	14699.5	21484	7476.86	10264.7	22541.5
315.263	19598.4	16998	17677.3	18474.6	22140.7	16609.7	16744	14733.6	21441.9	7472.58	10343.8	22553.3
315.913	19629.1	16979.8	17669.6	18476.1	22087.2	16584.8	16793.7	14756.5	21482.1	7457.16	10401	22558.5
316.563	19615.7	17012.1	17770.9	18472.4	21988.1	16607.3	16821.5	14766.1	21478.9	7477.65	10429.9	22562.1
317.213	19605.4	17003.5	17798.3	18514.1	21922.1	16538.8	16832.8	14798.4	21488.5	7469.08	10394.4	22567.8
317.863	19531.8	16934.1	17789.4	18494.3	21810	16549.6	16852.8	14781.5	21566.5	7509.24	10417.1	22545.8
318.513	19499.1	16909	17831.6	18501.5	21770.2	16543	16882.8	14728.6	21523.9	7543.29	10445.3	22549.4
319.163	19513.4	16844.6	17874.6	18526.7	21698.8	16490.1	16926.9	14682.2	21543.8	7548.39	10439.7	22464.8
319.813	19502.8	16776.3	17930.9	18535.5	21631.1	16480.7	17002.9	14690.3	21556.5	7569.86	10390.5	22397.6
320.463	19471.9	16712.1	17929.3	18624.7	21671.1	16454.8	17040.6	14687.3	21557.6	7648.81	10391	22272
321.113	19485.5	16765.2	18067.9	18608.4	21652	16429	17101.2	14701.6	21493.8	7665.52	10374	22224.2
321.763	19487	16742.4	18059.6	18638.9	21623.3	16461.1	17088.3	14688.9	21490	7678.13	10406.2	22253.7
322.413	19478	16683.4	18121.2	18599.6	21599.6	16448.8	17078.9	14668.3	21502.3	7702.86	10371.2	22264.4
323.063	19520.5	16675.6	18108	18573.4	21643.1	16387.6	17019.9	14646.3	21464.6	7750.45	10341	22305.6
323.713	19534.3	16653.9	18154.4	18552.8	21663.4	16294	17043.8	14629.9	21501.2	7779.35	10307.4	22370.2
324.363	19397.4	16598.8	18185.5	18551.2	21672.7	16362.3	16983.4	14584.4	21475.1	7809.96	10313.6	22463.2
325.013	19329	16599.9	18226.3	18530.6	21710.4	16282.1	17012.2	14584.6	21423.1	7835.16	10258.5	22545.2
325.663	19341.2	16517.1	18254.9	18562	21717.8	16260.2	16977.3	14536.1	21330.2	7872.93	10198.3	22637.4
326.313	19339.7	16558.7	18284.4	18610.4	21700.5	16264.4	16941.1	14500.2	21430	7886.03	10174.3	22622.1
326.963	19437.9	16562.4	18299.4	18659.6	21755.7	16239.3	16885.3	14477.6	21439.7	7935.19	10097.3	22697.9
327.613	19446.7	16513.6	18382.4	18698.2	21775.7	16213.3	16868.1	14419.6	21430.8	7965.99	10041.2	22690.2
328.263	19417.4	16432.4	18475.3	18751	21796.7	16187.1	16830.2	14378.7	21465.4	7990.49	9939.96	22676.2
328.913	19372.9	16394.9	18522.1	18861.2	21849.2	16173.2	16850.5	14450.9	21488	8059.9	9877.05	22624.7
329.563	19334.8	16300.1	18565.8	18933	21856.1	16126	16836.7	14518.9	21449.6	8131.02	9758.43	22627.8
330.213	19378.6	16276	18646.3	18926.2	21834.8	16122.7	16840.7	14593.7	21371.4	8171.94	9695.82	22535.6
330.863	19336.8	16298.8	18636.5	19029.5	21791.4	16091	16819.8	14569.9	21305.7	8164.83	9562.58	22507.7
331.513	19298	16272.1	18656.3	19015	21782.5	16068.1	16874.9	14636.8	21195.1	8171.56	9502.17	22435.8
332.163	19206.6	16231.8	18608.2	18984.4	21802.2	16084.7	16865.8	14656.2	21090.1	8225.68	9398.01	22486.5
332.813	19203.1	16179	18568.7	19024.1	21818.7	16075.7	16907.3	14563.7	21035.5	8296.29	9351.84	22477.2
333.463	19180.9	16140.5	18477.5	19065.4	21787.7	16092.5	16875.2	14587.3	21038.2	8368.9	9314.36	22479.8
334.113	19100	16089.3	18497.3	19158.8	21725.5	16055	16889.4	14575.4	21112.4	8399.29	9294.44	22453.2
334.763	19104.6	16071.5	18492.1	19167.3	21712.2	16081	16961.5	14564.2	21166	8428.6	9277.92	22436.6
335.413	19032	16050.1	18373.9	19182	21773.6	16048.4	16958.7	14535.6	21268.8	8453.46	9233.35	22370.2
336.063	18969	16020.6	18430.6	19195.8	21811.3	16010.4	16957.4	14593.1	21228.2	8454.79	9193.03	22325.6
336.713	18946.8	15996.9	18479.5	19261.8	21797.2	15965.5	17044.1	14551.7	21359	8416.92	9175.88	22234.6
337.363	18886.5	15948	18501.4	19316.3	21838.9	15954.7	17126.2	14543	21434.9	8380.64	9141.31	22199.1
338.014	18829.4	15955.8	18495.5	19242.3	21811	15964.3	17148.8	14486.9	21523.3	8360.55	9107.43	22156.4
338.664	18866.1	15924.9	18427.2	19363.4	21736	15914	17146.1	14486.6	21654.8	8303.93	9085.8	22133.4
339.314	18782.7	15966.2	18519.3	19389.9	21714.6	15957.7	17252.7	14424.5	21763	8310.45	9062.96	22158.6
339.964	18740.8	15973.3	18524.9	19361.2	21731.8	15955.5	17267.9	14456.9	21894.9	8242.64	9021.43	22149.9
340.614	18704.9	15976.5	18559.4	19388.7	21685.4	15935.9	17244.2	14408.1	21978.9	8185.12	8963.68	22246.6
341.264	18634.3	15953.4	18570.9	19410.7	21611.1	15959.5	17202	14417	22053.6	8154.14	8973.86	22267.3
341.914	18664.8	15933.8	18561	19390.8	21544.8	15958.1	17209.3	14464.4	22157.2	8112.57	8927.01	22293.7
342.564	18643.5	15892.1	18576.4	19430.1	21488.8	15968	17187	14499	22151.2	8036.96	8906.44	22429.4
343.214	18596.8	15851.2	18536.9	19476.6	21398.1	15959.7	17211	14498.4	22132.6	7978.79	8881.75	22430.7
343.864	18627.3	15863.2	18504.1	19516.5	21300	15957.4	17234.4	14509.1	22181.3	7917.66	8847.88	22383.8
344.514	18571.5	15809.2	18516.4	19519.7	21229	15941.3	17293	14465.1	22130.8	7831.94	8835.82	22311.3
345.164	18632.8	15768.1	18527	19507.9	21123.2	15942.5	17331.3	14488	22144.4	7777.27	8860.18	22241.7
345.814	18581.2	15762	18518.2	19486.6	21052.8	15916.4	17392.4	14530.4	22209	7744.6	8820.5	22109.4
346.464	18524.3	15792.4	18501.7	19525.9	20972	15916	17422.3	14590.3	22212.4	7681.5	8784.31	22029.1
347.114	18489.2	15792.5	18482.1	19507.8	20961.1	15984.3	17451.6	14576.4	22155.1	7668.65	8708.58	21949.5
347.764	18482.8	15797.9	18460.8	19483.1	20859.5	15895.3	17466.4	14586.9	22129.2	7655.8	8663.42	21849.4
348.414	18451.5	15797.4	18415	19528.5	20798.1	15987.2	17459.3	14572	22038	7683.88	8637.16	21861.5
349.064	18475.3	15828.8	18363.2	19599.7	20750.7	16002.3	17418.2	14597.2	22034.8	7714.78	8593.57	21862
349.714	18496.3	15873	18369.5	19596.1	20729.7	16011.8	17429.1	14582.2	22126.8	7715.81	8556.28	21982
350.364	18477.6	15892.2	18283	19654	20696.7	16020.9	17478.3	14612.5	22329.3	7723.2	8518.04	22016.2
351.014	18452.8	15998.4	18234.4	19717.6	20567.5	16064.4	17478.9	14585.9	22522.4	7720.65	8449.06	22133.1
351.664	18409.3	16122.2	18185.3	19735.9	20450.3	16058.8	17490.3	14651.8	22636.6	7726.5	8422.76	22123
352.314	18401.1	16172.1	18107	19741.4	20393.9	16109.1	17515	14678.8	22823.5	7798.16	8417.87	22124.1
352.964	18351.3	16189.8	18102.8	19694.4	20323.6	16125	17536	14703.6	22871.5	7802.61	8404.31	22020.2
353.614	18328.2	16231.5	18025.6	19699.8	20267	16124.7	17518.7	14722.7	22909.4	7819.92	8410.84	21921.2
354.264	18298.2	16231.2	17995.5	19627.5	20281	16138.8	17526.7	14715.2	22893.8	7813.78	8347.71	21768.7
354.914	18286.8	16208.1	17958.5	19560.8	20241.4	16164.2	17561.9	14697.3	22842.9	7830.55	8328.84	21629.3
355.564	18239.3	16220.6	17888.5	19552.1	20182.4	16231.4	17580.7	14698.6	22821.3	7852.02	8323.27	21590.8
356.214	18177.1	16194	17886	19514.1	20150.3	16214.2	17595	14715.3	22745.8	7871.36	8307.73	21519.8
356.864	18199.9	16157.2	17839.1	19491.2	20086.2	16204	17641.9	14681.5	22574.4	7855.4	8286.34	21501.9
357.514	18239.1	16166	17750.4	19458.8	19960.5	16242.5	17610.7	14695.9	22561.2	7890.83	8252.26	21495.9
358.164	18154.3	16139.7	17689.5	19390.5	19913	16214.3	17588	14651.1	22538.5	7927.08	8258.62	21503.4
358.814	18109.5	16105	17645.5	19326	19784.4	16263.5	17597	14666.9	22331.7	7915.81	8221.22	21562.2
359.464	18139.3	16109.4	17558.7	19204.9	19734.6	16283.6	17619.2	14689	22255.2	7980.08	8226.28	21572.9
360.114	18117.5	16063.6	17558.6	19146.8	19703.5	16322.3	17621.9	14654	22169.1	7994.42	8216.77	21639.4
360.764	18042.8	16081.1	17478.1	19073.1	19670.7	16295.8	17571.4	14665.7	22124.7	8048.58	8207.09	21708.5
361.414	18046.5	16042.2	17427	19030.3	19678.7	16315.7	17560	14702.8	22060.9	8075.46	8170.63	21720.4
362.064	18020.2	16013.7	17397.1	19009.6	19644.1	16353.6	17592	14632.9	22061.8	8107.01	8168.04	21707.1
362.715	17935	16034.2	17364.8	19061.4	19568.1	16300.5	17596.7	14598	22030.5	8132.1	8160.57	21661
363.365	17846.7	16012.4	17302.7	19041	19469.5	16284.3	17621.7	14569.3	22036.8	8126.9	8129.02	21626.8
364.015	17781.1	16016.7	17240.3	19009.1	19388.6	16311.8	17676.7	14519.3	22043.8	8090.73	8049.61	21634.1
364.665	17658.3	15979.9	17260.9	19041.7	19333	16199.2	17746	14479.4	22029.8	8100.9	8008.72	21577.8
365.315	17560.3	16031.2	17257	19022.7	19211.5	16195.5	17744.2	14415.4	21961	8076.99	7929.18	21600.9
365.965	17485.5	16073.8	17229.4	18969.9	19162.3	16145.3	17724.7	14398.1	21858.3	8035.65	7872.32	21600.2
366.615	17441.9	16032.1	17194.6	18952	19107.7	16155.3	17637.2	14356.7	21766.3	8041.64	7816	21687.3
367.265	17376.8	15992.1	17179	19010.7	19066.4	16110.7	17628.3	14395.9	21619.4	8035.99	7797.18	21786.7
367.915	17331.7	15969.7	17136.7	18964.3	19046.5	16060.2	17607.6	14392.7	21489.4	8080.37	7757.17	21792.3
368.565	17282.2	15969.2	17103.3	18907.4	19010.9	15999.3	17619.7	14359.5	21278.1	8076.37	7691	21897.1
369.215	17257.3	15923.8	17179.6	18964.7	18987.1	15895.7	17608.8	14369.6	21116.8	8101.8	7707.14	21959.3
369.865	17219.3	15881.5	17179.9	18881.9	18988.2	15860.9	17538.3	14382.3	21104.1	8159.02	7651.86	22058.9
370.515	17229.3	15853.6	17188.8	18888.4	18952.6	15856.1	17491.8	14369.1	20979.6	8256.79	7623.93	22243.1
371.165	17212.6	15861.1	17227.6	18784.5	18872.9	15778.2	17472.2	14370.7	20923.8	8263.23	7579.18	22316.9
371.815	17137.4	15805	17256.8	18747	18834.4	15727.2	17455.5	14338.9	20863.4	8317.93	7573.06	22495
372.465	17113.9	15773.3	17314.3	18718.9	18793.5	15679.2	17463.3	14288.9	20787.5	8378.32	7569.62	22600.8
373.115	17100.9	15797	17349.5	18656.1	18736.9	15661.6	17407.7	14242.7	20670.3	8466.82	7518.19	22634.2
373.765	17045.8	15759.2	17342.2	18525	18684.9	15642.6	17390.4	14176.4	20647.6	8591.31	7503.92	22720
374.415	16990.1	15723.3	17345.9	18465	18584	15703.3	17332.1	14106.1	20703.4	8676.83	7449.44	22819.2
375.065	16948.1	15737.7	17412.3	18425.5	18513.7	15643.5	17286.4	14105.6	20653	8770.1	7411.19	22915.2
375.715	16896.8	15750.4	17407.3	18411.6	18434	15639.9	17221.7	14074.3	20626.7	8861.24	7344.31	23107.6
376.365	16870	15774.4	17429.6	18383.6	18390.2	15565.9	17151.4	14086.1	20674.3	8959.05	7298.72	23237.4
377.015	16834	15798.5	17449.4	18394.8	18292.3	15565.6	17120.7	14071.1	20660.6	9029.66	7235.01	23332.7
377.665	16821.1	15789.2	17488.4	18319.1	18187.5	15526.9	17084.5	14053.5	20573.8	9104.96	7216.18	23399.7
378.315	16770.2	15782.2	17493.8	18342.5	18126.7	15496.1	17057.5	14039.3	20516.5	9177.56	7172.27	23387
378.965	16754	15762.9	17452.8	18318.1	18069.8	15468.2	17001.2	14019.6	20508.6	9249.7	7146.93	23335.6
379.615	16691.6	15706.6	17420.8	18317.8	18030.9	15469	17022.5	13984.8	20423.5	9318.4	7081.69	23292
380.265	16663.9	15630.9	17443.5	18287.4	17998.4	15409.4	16916.8	13969.9	20344.5	9367.67	7027.36	23231.6
380.915	16653.9	15592.8	17449.6	18261.3	17959	15402.1	16900.3	13884.2	20277.6	9431.03	7033.57	23114.8
381.565	16620.8	15511.5	17483.2	18230.7	17851	15327.8	16868.4	13890.9	20202.6	9514.62	7023.45	23121.3
382.215	16578.6	15495.7	17517.1	18255.8	17786.3	15379.9	16819.7	13832	20126.7	9526.34	6992.59	23069.3
382.865	16528.6	15459	17409	18204	17736.8	15354.6	16852.9	13788	20039.5	9667.44	6980.85	23121.7
383.515	16488.9	15422.4	17405.5	18211	17707.4	15317.9	16880.6	13800.8	20012.6	9799.25	6949.43	23269.9
384.165	16448.3	15389.1	17467.7	18145.5	17658	15305.6	16893.6	13753.8	19979.9	9988.77	6899.76	23391.1
384.815	16404.1	15397.6	17455.4	18137.9	17585.9	15280.5	16900.6	13713.7	19920.3	10106.4	6853.24	23511.7
385.465	16373.2	15371	17413.5	18104.6	17504.5	15307.8	16896.4	13732.9	19966.5	10258.4	6831.01	23610.7
386.115	16300.4	15328.6	17405.9	18072.3	17445.1	15240.1	16875.8	13684.7	20005.5	10379.9	6808.41	23700.4
386.765	16236.3	15304.3	17346.3	17993.7	17366.1	15200.6	16893.8	13681.3	20014.4	10514.6	6774.77	23798.3
387.415	16261.3	15309	17351.1	18036.7	17322.9	15159.3	16885.2	13647.5	19994.5	10567.5	6715.71	23811.3
388.066	16302.8	15312.5	17300.9	18100.2	17315.9	15124.1	16820.6	13591.7	19936.8	10650.1	6691.14	23850.1
388.716	16272.4	15323.9	17389.3	18126.7	17322.5	15079.5	16798	13582.1	19815.6	10676.2	6664.99	23803.1
389.366	16223.3	15367.7	17403.2	18191.7	17251.9	15033.6	16733.1	13574.9	19741.6	10667.8	6655.58	23747.6
390.016	16249.9	15405.7	17402.4	18249.6	17198.6	14994.6	16685.2	13484.8	19665	10632.1	6618.75	23730.3
390.666	16237.5	15430	17412.5	18252.5	17176.3	14992	16595.3	13402.9	19565.7	10617.8	6575.98	23709.8
391.316	16189.2	15441	17424	18250.4	17137.5	14938.6	16536.8	13350.2	19440	10596.4	6526.8	23710.1
391.966	16135.9	15432.3	17436.5	18280.3	17080.6	14967.2	16406.1	13281.5	19320.7	10567.9	6536.62	23657.2
392.616	16133.9	15460.4	17421.9	18318.3	17039.7	14975.3	16310.3	13235.6	19230.5	10568.3	6508.46	23665.5
393.266	16083.1	15487.4	17413.1	18340.1	16910.9	14860.3	16243.5	13209.9	19209.6	10548.2	6466.58	23637.6
393.916	16093.3	15480.4	17381.4	18287.7	16778.2	14814.1	16145.8	13161.7	19186.7	10558	6504.22	23692.8
394.566	16028.7	15484.6	17414.3	18246.3	16659	14772	16118	13111.9	19270.1	10536.4	6487.36	23710.5
395.216	15910	15490	17382.4	18191.5	16536.7	14771	16030.5	13088	19253.1	10539.2	6424.38	23655
395.866	15898.4	15485.7	17383.7	18085.2	16447.3	14675.8	15967	13107.8	19201.6	10564.9	6387.56	23616.2
396.516	15875.3	15514.3	17420.2	18061.4	16303.4	14693.4	15909	13022.1	19204.9	10519.6	6342.32	23586.9
397.166	15798.9	15505.6	17388.8	18066.6	16234.3	14652.7	15911	12995.3	19152.8	10499.7	6331.76	23635.4
397.816	15767.7	15505.9	17363.1	18046.7	16185.6	14632.5	15878.5	12942.1	19092.2	10440.7	6345.46	23690.6
398.466	15726.1	15514.8	17342.4	18029.7	16112	14647.2	15847.8	12900.4	19078.4	10351.5	6293.64	23706.9
399.116	15665.1	15603.1	17314.8	18011.2	16037	14567.7	15777.1	12837.4	19015.5	10315.6	6288.57	23766.9
399.766	15588.9	15609	17252.3	17943.2	16007.8	14537.6	15735.8	12764.5	18999.7	10333	6277.82	23810.2
400.416	15533.7	15634.4	17171.7	17972.7	15928.9	14490.5	15718.2	12691.7	18937.7	10408.4	6249.67	23863.3
401.066	15456.9	15676.3	17152.6	17903.7	15904.3	14462.4	15657.3	12581.1	18868.9	10506.4	6251.41	23911.5
401.716	15409.5	15700.9	17054.7	17836.8	15773.6	14464.1	15595.4	12522.7	18754.1	10657.7	6231.26	23889.8
402.366	15306.6	15770.9	17014.2	17744.7	15686.6	14432.7	15546.2	12472.1	18707.7	10836.5	6226.43	23834.7
403.016	15296	15740.7	16993.7	17687.4	15567.9	14440.8	15534.5	12407.9	18644.1	10991.3	6188.78	23765.8
403.666	15187.3	15812.2	16920.5	17613.3	15482.1	14440.5	15528.8	12358.3	18552.8	11117.4	6136.39	23703.5
404.316	15104.2	15794.7	16853.4	17604.3	15381.4	14408.2	15532.5	12307	18467.6	11198.3	6129.97	23598.6
404.966	15099	15840.9	16737.1	17596	15304.2	14404.9	15480.8	12279.8	18421.9	11228.9	6083.5	23557.1
405.616	15038	15863.8	16644.2	17521.6	15241.7	14458.4	15439	12230	18425.7	11233.2	6040	23515.6
406.266	14928.5	15819.8	16563.8	17542	15195.8	14412.7	15372	12211.4	18308.8	11212.7	6013.1	23462.1
406.916	14896.1	15848.7	16466.9	17539.8	15133	14386.3	15269.4	12134.2	18174.9	11143.8	5967.95	23497.5
407.566	14873.5	15824.8	16404.3	17534.8	15082.9	14326.9	15234.8	12075.8	18053.9	11047.9	5949.43	23502.3
408.216	14809.1	15862	16299.2	17481.2	15079	14288.8	15151	11967.3	17970.5	10971.8	5918.02	23564.7
408.866	14825.1	15897.8	16263.8	17466.2	15064.2	14233.4	15057.5	11869	17877.9	10836	5883.63	23509.4
409.516	14791.3	15904.5	16266	17471.6	15036.4	14228.8	15009.8	11797.2	17748.9	10710.2	5855.48	23526.5
410.166	14732.2	15978.6	16274.3	17446.4	15016.5	14135.6	14930	11740.6	17623.3	10530.7	5818.34	23469
410.816	14724.4	16075	16300.1	17451.6	14948.5	14149.9	14902	11691	17456.2	10362.3	5791.27	23481.5
411.466	14719.3	16100.1	16299.1	17386	14930.7	14102.1	14894.6	11656	17428.1	10113.3	5772.05	23493.6
412.116	14653.4	16130.9	16309.5	17356.6	14890.5	14034.5	14872.2	11607.2	17381.9	9897.99	5707.87	23442.3
412.767	14593.6	16160.9	16193.1	17347.9	14806.9	13980.8	14828.3	11546.7	17310.4	9721.65	5673.35	23287.9
413.417	14587.6	16169.2	16249.2	17320.7	14783.5	13941.6	14828.4	11513.9	17237.8	9500.3	5604.92	23171.6
414.067	14534	16204.5	16180.1	17292.6	14694.8	13898.6	14826.3	11513.7	17210.3	9286.32	5574.33	23091
414.717	14444.9	16225.4	16102.1	17290	14650.5	13871	14809.8	11473.4	17169.1	9106.69	5507.77	22941.5
415.367	14349.7	16274.8	16031.7	17231.7	14569.3	13837.3	14783.8	11466.5	17118.5	8951.26	5459.65	22838.5
416.017	14290.4	16257.7	15981	17175.2	14479.5	13796.9	14767.6	11454.8	17149.2	8776.21	5435.07	22776.3
416.667	14286.7	16271	16042.5	17047.7	14428.4	13748.9	14693.4	11464	17142	8585.44	5396.86	22663.7
417.317	14210.6	16273.5	15995.9	17011.6	14380	13696.4	14648.2	11458.6	17113.6	8430.68	5364.95	22579.4
417.967	14128.4	16303.7	15963.1	16949.7	14317	13634.3	14626.7	11438	17139.1	8274.25	5331.91	22475.1
418.617	14064.5	16323.2	15869.7	16892.8	14218.3	13567.8	14568.8	11357.7	17114.2	8171.84	5274.56	22473.1
419.267	14007.4	16302.3	15904	16868.8	14113.3	13604.6	14624.8	11346.2	17084.4	8086.48	5218.74	22460.3
419.917	13934.4	16247.2	15858	16759.5	14075.1	13556	14631.4	11339.2	17007	8020.76	5200.25	22420.2
420.567	13841.4	16259.6	15901.7	16659.1	13956.9	13517.5	14602.5	11305.3	16882.6	7956	5177.87	22427.4
421.217	13763.1	16265.4	15874.3	16611.5	13899.9	13471.6	14672.6	11349.7	16754.6	7909.73	5157.57	22487
421.867	13683.9	16247.4	15843.9	16433.2	13816.8	13426.9	14674	11302.4	16703.7	7901.79	5125.93	22469
422.517	13562.4	16311.9	15859.7	16317.1	13769	13398.2	14663	11371.7	16619.2	7927.72	5103.85	22387.6
423.167	13541.7	16356.1	15807.6	16200.8	13665.2	13364.7	14671.4	11385.2	16541.2	7941.58	5071.78	22375.7
423.817	13496.8	16367.9	15792.7	16173.7	13590.3	13376.4	14662.9	11419.7	16508.4	7989.9	5049.67	22303.3
424.467	13481.6	16372.5	15771	16116.2	13511.8	13430.2	14662.9	11453.2	16457.9	7999.12	5025	22225.1
425.117	13470.7	16359.4	15791.1	16081	13468.6	13374.7	14645.3	11456.1	16489	8003.88	5004.11	22196
425.767	13453.2	16419.3	15743.7	15993.1	13401.4	13350.6	14648.4	11477.7	16503.9	8013.5	4965.84	22110.6
426.417	13446.3	16413.3	15709.9	15982	13293.2	13319.3	14657.9	11472.4	16555.2	8036.78	4930.04	22092.8
427.067	13442.7	16473.2	15641.7	15981.4	13172.7	13328.6	14672.1	11491.6	16576.3	8046.69	4900.64	22044.4
427.717	13441.5	16447.5	15607.8	15884.8	13017.4	13277.1	14650.4	11519.3	16588.4	8032.26	4862.09	21978.6
428.367	13400.9	16466.1	15630.5	15815.8	12887.4	13188.3	14661.7	11574.7	16551.9	8037.41	4836.85	22017.1
429.017	13416.8	16468.6	15666.8	15831.4	12794.3	13204.7	14681.7	11507.8	16558.3	8027.22	4804.18	22035.2
429.667	13352.2	16444.8	15635.5	15753.5	12689	13161.5	14639.5	11551.7	16562.8	7995.14	4776.1	22033.5
430.317	13284.1	16464.5	15622.5	15731	12588.5	13087.1	14631.5	11558	16526.2	7959.17	4752.24	22028
430.967	13203.5	16508.6	15680	15693.5	12527.8	13042.5	14565.7	11494.1	16502.4	7929.36	4713.28	22046.6
431.617	13173.1	16590.3	15607	15635	12416.3	12997.2	14552	11434.4	16525.5	7934.18	4670.6	22045.9
432.267	13117.3	16556.1	15594.1	15623.6	12292.1	12958.8	14488.4	11369.7	16500.4	7892.37	4640.48	22089.1
432.917	13142.9	16583.7	15577.4	15561.3	12202.4	12912.3	14413.8	11323.8	16473.6	7836.11	4601.58	22061.1
433.567	13098.6	16634.3	15500.4	15578.8	12108.1	12864.8	14324.2	11283.9	16407.5	7795.34	4576.21	22066
434.217	13031.5	16745.9	15507.3	15557	12013.8	12746.1	14272.8	11256.3	16305	7725.79	4529.63	22006
434.867	12961.9	16806.3	15405.6	15554.3	11866.8	12717.5	14165.8	11200.5	16230.5	7619.65	4502.96	21928.5
435.517	12978.4	16922.8	15330.8	15591.5	11779	12663.1	14075.2	11153.7	16058.8	7513.28	4474.12	21818.9
436.167	12939.4	17001.7	15278.3	15598.9	11696	12597.9	14021.8	11035.9	15949.1	7404	4426.92	21736.6
436.817	12932.4	17079.7	15285.9	15564.6	11595.1	12555.7	13960.7	11018.9	15868.5	7335.52	4402.05	21640.8
437.467	12952.7	17142.7	15251.3	15516.9	11499.8	12491	13903.9	10950.9	15737.7	7335.26	4366.11	21599.2
438.118	12990.9	17257.4	15218.7	15543.1	11404.6	12421.8	13856.8	10958.7	15623	7324.37	4323.76	21600
438.768	13043.5	17321.5	15216.3	15490.1	11312.9	12358.4	13786.1	10876.4	15525.3	7291.79	4299.23	21644.1
439.418	13021.6	17345.2	15183.4	15471.8	11227.3	12294.8	13731.1	10879.6	15456.2	7230.65	4268.24	21627.7
440.068	13024	17428.5	15173.8	15482.5	11190.6	12310.1	13718.3	10794.5	15338.6	7163.8	4228.85	21762.1
440.718	13042.2	17446.2	15167.3	15476.1	11103.2	12266.7	13640.6	10795.5	15204.1	7116.31	4212.19	21825.1
441.368	13010.6	17453	15123.2	15440	11038.4	12188.5	13591.1	10774.6	15102.3	7068.96	4167.84	21861.3
442.018	12997.1	17484.3	15117.8	15406.9	10920.6	12119.6	13535.9	10722.2	14989.7	7020.12	4126.59	21844
442.668	12971	17464.1	15113.6	15405.4	10833	12014.5	13451	10721	14951.5	6948.58	4107.08	21848.8
443.318	12945	17510.9	15081.8	15403.4	10737.1	11981.5	13379.1	10689.1	14914.2	6915.4	4087.53	21782.3
443.968	12855.4	17440.6	15032.8	15395.9	10631.6	11865	13367	10655.2	14879.8	6823.49	4048.59	21682.7
444.618	12877	17467.6	15021.1	15405.6	10483.8	11776.4	13286.7	10643.8	14781.9	6765.01	4016.82	21618.8
445.268	12895.9	17474.8	15053.7	15373	10374.4	11723.9	13252.8	10620.3	14777.8	6728.02	3992.17	21561.7
445.918	12892.6	17408.2	15055.3	15366.3	10278.5	11673.8	13222	10528.7	14785.2	6647.38	3962.93	21501
446.568	12916.9	17352.1	15060.7	15323.1	10202.1	11651.4	13166.6	10513.6	14721.5	6575.7	3922.33	21547.9
447.218	12904.3	17289.8	15081	15318.3	10114.8	11555.9	13172	10477.8	14651.9	6533.58	3886.48	21511.9
447.868	12919.7	17271.1	15097.4	15250	10010.4	11516.3	13157	10413.1	14477	6471.21	3874.64	21537.9
448.518	12970.4	17237.7	15077.6	15171.5	9906.48	11484.3	13147.5	10415.1	14251.3	6445.41	3860.55	21499.6
449.168	12989.3	17200.8	15037.4	15143.9	9822.35	11380.5	13136.3	10386.7	14108.8	6431.77	3805.93	21451.6
449.818	13009.7	17221	14957.8	15132.9	9731.85	11352.4	13117.1	10391.6	13863.7	6394.17	3790.24	21387.8
450.468	13038.9	17234.9	14964.1	15083.5	9634.22	11296.5	13061.3	10358	13670.3	6340.93	3758.83	21309.6
451.118	13085.1	17164.6	14958.1	15026.7	9532.08	11261.3	13051.8	10346.6	13452.1	6311.24	3713.19	21202.4
451.768	13058.4	17196.3	14886.6	15012.6	9460.07	11236.7	12987.5	10334.7	13250.5	6266.91	3713.52	21032.2
452.418	13076.3	17165.1	14809.9	14959.5	9359.43	11175.1	12928.3	10285.1	13155.1	6212.96	3667.15	20894.6
453.068	13137.5	17077.4	14792.8	14869.2	9275.29	11101.2	12851.2	10278	13021.1	6175.39	3626.89	20751.4
453.718	13139.8	16989.4	14782.2	14864.2	9192.57	11070.1	12740.4	10255.4	12861.8	6140.79	3594.66	20675.7
454.368	13134.8	16920.7	14773.2	14763.8	9102.31	11006	12639.7	10241.3	12763.3	6101.62	3571.46	20641.9
455.018	13137.5	16848	14755	14777.6	9042.4	10958.1	12571.8	10280.9	12672.3	6041.72	3528.86	20625.1
455.668	13201.3	16847.3	14699.4	14706.6	8932.48	10887	12514.3	10272	12602.7	6004.25	3491.82	20642.4
456.318	13256.5	16765.9	14671.9	14646.2	8837.49	10819.1	12467.8	10304.3	12526.6	5982.31	3458.48	20594.8
456.968	13302.8	16752.3	14633.2	14632.7	8759.87	10717.7	12404.5	10316	12469.9	5978.25	3458.09	20531.2
457.618	13348.8	16730.8	14567.3	14568.7	8649.23	10628.5	12371.4	10323	12443.8	5943.59	3432.78	20555.5
458.268	13482.5	16710.5	14511.8	14471.5	8571.14	10612.2	12267.4	10290.7	12261.7	5938.47	3435.06	20513.6
458.918	13643	16717.4	14476.7	14447.4	8513.48	10552	12152.2	10302.9	12087.4	5937.09	3406.03	20529.1
459.568	13700.3	16729.3	14422	14406	8435.81	10500.8	12098.4	10281.8	11890	5906.88	3394.31	20492.3
460.218	13701.1	16786.3	14448.7	14324	8368.97	10393.2	12019.4	10214.6	11654.4	5890.35	3356.65	20518.2
460.868	13562	16882.7	14438	14261.8	8263.25	10361.5	11994	10189.4	11489.9	5898.51	3330.19	20506.1
461.518	13390.6	16942.8	14421.8	14230.5	8220.8	10286.6	11941.5	10128.7	11385.5	5918.81	3316.97	20444.7
462.168	13140.7	16956.6	14389.9	14142.2	8175.38	10214.3	11912	10085.8	11253.3	5964.36	3304.24	20453.8
462.819	12913.2	16944.8	14434.1	14028.2	8071.02	10115.9	11822.9	10055.4	11140.4	5981.24	3287.22	20317.1
463.469	12748	17003.8	14427.2	14000.1	7991.46	10066.9	11807.3	10024.3	11006.1	5978.95	3267.51	20231
464.119	12633.5	17001.5	14401	13991.9	7904.94	9985.54	11766.9	9960.13	10944.5	5955.66	3236.95	20054
464.769	12448	17046.1	14457.8	13808.7	7838.5	9951.4	11749.5	9921.4	10907.7	5912.87	3217.8	19858.4
465.419	12312.3	17027.5	14458.5	13674.5	7759.71	9875.93	11711.7	9859.97	10794.1	5869.18	3195.06	19750.5
466.069	12179.4	17010.8	14451.5	13563.6	7681.32	9835.9	11689.3	9807.64	10726.8	5759.49	3182.42	19638.7
466.719	12073.2	16982.2	14503.2	13442.6	7633.34	9766.76	11667.2	9711.75	10628.8	5687.41	3178.78	19577.3
467.369	11946	17005	14480.5	13356.3	7557.8	9707.48	11611	9677.53	10577.8	5582.41	3158.35	19456
468.019	11873.5	16947.5	14438.9	13252	7507.5	9640.68	11521.5	9605.71	10541.7	5488.82	3139.31	19404.2
468.669	11852.6	16938.8	14494.7	13171.8	7416.52	9543.11	11458.7	9529.18	10382.6	5417	3110.89	19328.6
469.319	11804.2	16887.8	14408.7	13107.5	7405.55	9433.71	11388.5	9481.81	10275	5386.37	3109.39	19282.4
469.969	11754.4	16833.5	14382.2	12915.4	7349.35	9388.29	11274.5	9400.07	10196.2	5381.01	3084.06	19273.9
470.619	11729.6	16764.3	14386.1	12843.1	7258.68	9320.87	11178.6	9374.25	10127.6	5346.58	3074.65	19198.9
471.269	11676.6	16704.9	14377.1	12744.9	7202.35	9264.69	11070.4	9306.83	10073.4	5326.93	3073.78	19192.6
471.919	11582.3	16674.9	14324.5	12656.5	7152.86	9186.35	10948.4	9256.66	9977.04	5309.64	3067.96	19219.2
472.569	11513.7	16638.3	14303.2	12619.9	7091.43	9157.38	10844.9	9175.29	9935.35	5273.46	3035.26	19199
473.219	11412.8	16541.7	14271.1	12531.9	7024.54	9082.29	10724.6	9102.76	9896.23	5250.31	3024.48	19155.8
473.869	11309.1	16533.4	14225.4	12431.9	6965.61	9011.63	10615.5	9082.98	9797.16	5227.89	2992.78	19120.5
474.519	11218.6	16505.4	14270.3	12368.7	6914.46	8954.99	10493	9050.75	9696.93	5190.03	2981.92	19019.4
475.169	11060.8	16489.7	14166.3	12276	6870.53	8869.89	10368.8	9005.73	9645.35	5154.59	2955.79	18951
475.819	11002.5	16508.5	14156.4	12204.2	6807.23	8821.1	10203.1	8975.83	9617.09	5170.06	2958.44	18883.9
476.469	10929.9	16509.5	14121.9	12157.2	6749.2	8749.52	10129.2	8943.96	9576.3	5149.96	2922.14	18810.1
477.119	10821	16468.9	14118	12079	6735.46	8702.99	9988.34	8898.48	9578.3	5104.2	2903.21	18725.8
477.769	10694.2	16407.3	14092.7	12002.3	6700.5	8677.62	9832.65	8866.34	9569.18	5082.9	2873.76	18655
478.419	10574.1	16331.3	14061.3	11970.4	6655.52	8662.16	9744.31	8868.14	9512.52	5062.93	2846.43	18542.5
479.069	10474.5	16284	14027.4	11930.6	6629.48	8560.42	9673.22	8834.48	9479.44	5015.37	2845.86	18495.2
479.719	10362.2	16251.8	14027.8	11857.4	6591.49	8527.72	9611.24	8770.09	9422.77	4991.34	2818.71	18408.9
480.369	10253.1	16170	13972	11813.3	6571.26	8499.02	9565.36	8738.67	9339.04	4950.75	2825.68	18350.4
481.019	10177	16153.2	13993.1	11731.1	6519.2	8424.64	9502.11	8664.4	9299.32	4940.46	2827.93	18310.1
481.669	10079.4	16122.9	13892.5	11642.2	6462.1	8363.04	9391.6	8602.55	9225.3	4914.9	2802.57	18323.5
482.319	10013.1	16095.8	13847.9	11568	6446.44	8328.44	9340.58	8562.59	9126.29	4910.58	2792.52	18252.5
482.969	9913.9	16020.8	13845.2	11479.1	6421.04	8260.74	9256.24	8487.97	9076.92	4873.47	2788.58	18169.4
483.619	9866.66	15987.2	13768.4	11408.8	6373.64	8229.77	9217.49	8425.73	9051.08	4837.26	2771.94	18210.6
484.269	9825.57	15871.3	13797.3	11267.4	6339	8201.21	9148.31	8365.91	8947.32	4796.13	2763.45	18232.2
484.919	9739.75	15836.3	13720.1	11117.5	6315.7	8176.06	9097.26	8313.02	8908.51	4776.83	2760.58	18227.7
485.569	9703.23	15791.4	13723.9	11050.8	6277.19	8136.32	9036.75	8277.71	8824.76	4753.33	2735.04	18302.3
486.219	9679.93	15765.2	13713.1	10985.3	6240.76	8052.69	8985.68	8237.95	8729.6	4747.89	2733.38	18336.1
486.869	9651.06	15724.5	13655.3	10847	6196.73	8043.9	8894.88	8139.23	8644.49	4692.62	2697.77	18294.9
487.52	9565.35	15668.3	13679.3	10808.8	6143.69	7948.96	8878.33	8099.9	8534.47	4680.3	2705.37	18358.4
488.17	9479	15687.5	13727.6	10760.4	6095.42	7912.36	8782.12	8045.51	8469.25	4662.75	2670.76	18364.3
488.82	9411.98	15645.3	13687.6	10708.3	6068.36	7843.46	8688.42	7995.3	8406.55	4672.77	2667.46	18389.7
489.47	9337.48	15624.8	13694.2	10633.1	6025.39	7804.31	8627.73	7909.59	8331.99	4721.85	2661.52	18435.4
490.12	9235.52	15611.8	13621.4	10587.1	5961.85	7758.36	8570.68	7880.27	8237.3	4751.02	2660.16	18473
490.77	9137.15	15608.8	13563.6	10545.7	5907.15	7685.16	8492.79	7821.12	8191.73	4830.28	2655.07	18487.7
491.42	9073.56	15607.8	13523.2	10463.4	5860	7611.78	8453.47	7725.55	8155.24	4855.42	2656.42	18491.7
492.07	9038.61	15604.4	13450.6	10429.2	5787.99	7539.58	8415.08	7709.07	8102.29	4904.53	2634.71	18481.4
492.72	8999.13	15567.6	13378.2	10384.5	5742.84	7487.52	8365.4	7689.76	8089.91	4974.11	2636.86	18536.3
493.37	8945.41	15580.9	13356.1	10270	5668.13	7416.19	8333.96	7643.35	8043.9	5009.23	2641.82	18546.8
494.02	8874.14	15588.5	13308.6	10225.5	5620.15	7339.18	8250.75	7585.72	7999.14	5049.4	2624.03	18555.2
494.67	8827.68	15554.2	13272	10131.5	5562.96	7295.76	8217.91	7539.57	7993.19	5107.34	2642.99	18590.7
495.32	8785.7	15522.2	13230.2	10061.8	5493.36	7215.7	8171.15	7538.14	7941.52	5153.87	2626.94	18531.9
495.97	8734.16	15487.3	13202.1	9998.79	5429	7092.9	8141.23	7461.44	7926.43	5161.33	2610.72	18497.9
496.62	8673.34	15490.1	13128.2	9857.34	5391.16	7057.75	8120.66	7407.77	7897.93	5106.93	2610.56	18436
497.27	8650.72	15439.8	13093.7	9751.8	5353.19	7049.6	8084.86	7368.61	7850.36	5058.9	2603.35	18338.9
497.92	8630.8	15417.1	13087.4	9620.32	5296.47	6978.19	8013.99	7333.22	7779.76	4964.43	2608.78	18292.3
498.57	8591.67	15324	12983.1	9492.91	5223.15	6906.96	7992.87	7331.69	7653.83	4864.09	2598.41	18201
499.22	8524.95	15341.9	12991.4	9385.77	5188.66	6835.17	7953.01	7293.52	7554.07	4749.9	2592.47	18083.1
499.87	8536.05	15306.3	12928.9	9336.72	5128.46	6825.15	7917.09	7269.21	7448.86	4598.78	2580.65	17944.7
500.52	8474.72	15268.3	12862.8	9299.36	5112.48	6724.76	7911.46	7246.74	7327.3	4503.76	2596.51	17928
501.17	8467.93	15298.6	12862.9	9200.61	5081.81	6689.85	7873.68	7244.81	7216.89	4393.15	2578.04	17816.6
501.82	8433.27	15254.9	12781.7	9155.44	5050.96	6617.39	7817.48	7186.66	7138.72	4323.27	2584.43	17642.5
502.47	8389.02	15240.4	12732.7	9117.32	5011.73	6517.08	7818.49	7158.6	7104.3	4214.16	2581.5	17502.6
503.12	8347.69	15208.3	12732.7	9031.05	4958.58	6504.48	7766.91	7127.89	7030	4152.4	2576.82	17316.8
503.77	8260.07	15236.3	12717.6	8896.28	4948.79	6468.74	7713.73	7113.12	6981.66	4083.52	2567.25	17175.7
504.42	8162.45	15262.7	12674.6	8810.82	4943.22	6359.85	7688.91	7047.48	6968.41	4020.82	2571.71	17063.6
505.07	8112.07	15307	12673.5	8759.15	4891.97	6349.67	7646.03	6989.42	6947.5	3985.57	2571.3	16960.8
505.72	8077.83	15339.9	12674.6	8703.82	4863.96	6294.13	7579.45	6978.25	6939.8	3936.65	2562.32	16944.6
506.37	7971.22	15324.8	12651.3	8615.89	4833.85	6254.9	7552.11	6922.74	6928.62	3902.82	2564.59	16920.8
507.02	7935.26	15312.1	12610.1	8505.88	4765.96	6158.29	7537.89	6870.88	6886.42	3859.23	2570.81	16868.6
507.67	7913.68	15293.5	12560.3	8463.55	4697.64	6106.91	7461.91	6813.84	6822.97	3836.74	2555.87	16775.8
508.32	7850.43	15195.4	12481.4	8374.96	4653.62	6059.88	7449.05	6755.97	6776.23	3830.88	2562.23	16670
508.97	7826.46	15110.1	12354	8314.42	4646.51	5987.39	7412.07	6716.73	6694.27	3807.83	2543.34	16452.7
509.62	7813.68	15107.4	12290.4	8264.66	4597.33	5923.94	7410.52	6681.51	6651.12	3789.84	2547.47	16270.3
510.27	7808.64	15043.7	12222.1	8177.02	4579.4	5870.83	7369.67	6605.61	6555.21	3761.84	2539.4	16144.8
510.92	7827.29	14908.5	12085.3	8067.43	4523.93	5821.2	7312.48	6584.11	6478.53	3761.2	2551.74	16020.3
511.57	7825.29	14807.5	12079.8	8003.08	4495.66	5743.46	7265.36	6561.01	6384.89	3748.08	2540.26	15854.6
512.22	7766.61	14777.4	12036.9	7906.87	4470.65	5700.11	7205.54	6507.16	6244.98	3717.47	2540.38	15731.6
512.871	7726.77	14736.1	11958.2	7870.14	4444.47	5637.17	7142.37	6452.85	6191.05	3703.04	2544.18	15642.4
513.521	7700.05	14738.9	11915.2	7856.34	4411.57	5540.66	7111.61	6411.93	6151.18	3736.86	2550.86	15552.6
514.171	7620.79	14642.4	11882	7737.03	4387.47	5566.46	7065.5	6352.33	6139.23	3724.1	2547.45	15528.6
514.821	7551.18	14583.7	11850.2	7694.34	4368.38	5475.93	7037.95	6309.54	6051.09	3721.54	2544.9	15436.7
515.471	7476.11	14581.7	11787.1	7646.51	4351.46	5416.87	6969.88	6247.47	5959.67	3727.35	2564.6	15357.4
516.121	7402.61	14467.6	11733.6	7582.02	4333.2	5387.61	6890.09	6197.98	5890.08	3718.28	2557.11	15233.7
516.771	7361.92	14465.1	11678.9	7490.01	4294.83	5375.98	6835.17	6131.55	5817.82	3680.56	2573.06	15110
517.421	7276.75	14426.6	11594.1	7481.01	4265.44	5316.55	6762.97	6066.31	5807.37	3663.86	2587.16	15011.6
518.071	7166.45	14428.3	11570.3	7408.07	4222.06	5281.34	6668.84	6053.71	5756.5	3638.93	2581.68	14899.8
518.721	7069.87	14404.4	11563	7357.84	4188.09	5228.18	6605.29	5983.8	5729.31	3646.05	2579.95	14832.9
519.371	7001.92	14324	11482.1	7259.82	4145.23	5182.5	6564.99	5957.53	5722.65	3627.59	2579.11	14742.1
520.021	6916.01	14356	11470.1	7175.22	4109.15	5149.48	6490.51	5901.86	5745.81	3609.63	2589.92	14641.9
520.671	6835.01	14374.2	11400.6	7142	4080.9	5133.93	6387.06	5868.51	5704.75	3638.03	2599.79	14515.2
521.321	6771.24	14335.2	11328.8	7082.84	4057.92	5093.64	6286.63	5823.8	5659.09	3630.18	2584.2	14393.1
521.971	6678	14303.8	11246.4	7053.64	4030.46	5045.13	6230.21	5784.11	5579.55	3611.35	2585.15	14347.8
522.621	6643.33	14303.1	11179.2	7014.99	3992.27	4991.98	6145.8	5757.59	5456.89	3602.95	2595.08	14222.3
523.271	6599.14	14286.1	11123	6951.38	3986.81	4975.17	6107.71	5722.88	5374.88	3602.98	2595.58	14033.3
523.921	6581.61	14237.1	11075.6	6841.46	3943.9	4921.73	6055.59	5644.83	5237.95	3598.42	2603.48	13879.7
524.571	6554.34	14172.8	11040.4	6781.52	3920.08	4891.64	5989.71	5591.94	5115.59	3576.72	2612.05	13781.7
525.221	6514.05	14136.7	10932.8	6704.46	3894.99	4855.57	5942.74	5552.5	5033.77	3573.11	2605.87	13742.8
525.871	6502.81	14153.7	10819.1	6624.68	3859.93	4851.16	5868.28	5543.58	4968.89	3554.79	2640.71	13662.9
526.521	6482.65	14163.1	10804.7	6541.44	3822.19	4793.33	5802.48	5469.53	4883.29	3556.22	2630.15	13618.6
527.171	6433.1	14165.4	10770.3	6516.65	3815.66	4788.29	5755.05	5431.95	4796.43	3560.04	2635.34	13554.3
527.821	6420.94	14151.8	10760	6473.36	3809.26	4774.87	5702.33	5400.63	4728.99	3565.14	2670.93	13501.4
528.471	6384.62	14117.2	10709.4	6403.36	3780.06	4729.74	5653.03	5364.16	4714.43	3514.76	2668.11	13403.8
529.121	6389.35	14142.4	10666.5	6329.76	3776.52	4700.82	5616.12	5326.01	4663.06	3476.08	2695.45	13350.2
529.771	6371.39	14143	10600.2	6223.49	3761.09	4691.67	5552.42	5291.16	4587.16	3461.28	2667.67	13246.2
530.421	6315.11	14131.7	10526.1	6197.45	3743.1	4664.78	5469.25	5253.75	4574.73	3420.86	2667.93	13179.4
531.071	6259.37	14187.4	10371.6	6189.85	3740.46	4625.59	5399.91	5203.32	4537.07	3408.85	2665.3	13086.5
531.721	6183.04	14238.9	10379.1	6170.21	3727.4	4584.89	5352.04	5211.97	4506.08	3371.32	2679.39	12992.2
532.371	6114.26	14204.5	10359	6125.98	3707.11	4578.67	5299.68	5163.82	4456.05	3351.28	2680.4	12876.7
533.021	6070.42	14149	10269.8	6068.05	3676.94	4542.33	5231.95	5127.98	4374.41	3333.55	2671.54	12752.9
533.671	6023.49	14101	10143.3	6009.06	3659.94	4535.82	5177.83	5095.93	4305.74	3273.44	2676.6	12644.4
534.321	5982.02	14084.7	10117	5921.82	3662.35	4491.1	5111.84	5044.85	4273.41	3284.24	2662.01	12527.5
534.971	5930	14020.5	10043	5908.15	3637.34	4462.82	5049.11	5013.99	4236.62	3263.5	2700.11	12418.3
535.621	5878.81	13931.6	10006.6	5846.66	3639.01	4451.1	5001.26	4959.89	4254.22	3261.18	2680.37	12328.2
536.271	5821.82	13856.8	9987.94	5749.2	3637.18	4416.7	4941.11	4931.31	4137.64	3262.65	2664.4	12224.7
536.921	5771.7	13780.4	9923.02	5701.8	3625.76	4446.07	4886.23	4858.35	4088.22	3245.57	2681.26	12151.6
537.572	5755	13695.5	9885.64	5636.02	3627.16	4457.29	4833.37	4824.82	4060.45	3240.15	2676.68	12148.6
538.222	5731.62	13649.7	9808.27	5602.98	3604.14	4397.59	4793.35	4790	4020.59	3244.35	2682.81	12106
538.872	5657.59	13575.1	9709.12	5522.93	3616.24	4383.9	4745.42	4755.69	3960.35	3232.31	2692.07	12032.3
539.522	5626.91	13508.4	9696.7	5522.93	3609.9	4384.14	4702.84	4697.36	3894.06	3201.72	2719.08	11950.1
540.172	5616.92	13424.2	9637.57	5455.97	3628.61	4322.07	4680.03	4645.32	3840.51	3185.18	2726.89	11909.1
540.822	5572.01	13400.3	9576.49	5420.54	3622.7	4294.99	4645.68	4597.52	3832.34	3150.25	2745.1	11817.1
541.472	5576.38	13297.2	9524.61	5387.19	3617.88	4272.93	4639.07	4543.42	3814.65	3105.11	2747.4	11723.1
542.122	5546.02	13249	9426.94	5346.97	3612.36	4240.18	4600.3	4500.87	3847.1	3060.04	2741.37	11656.9
542.772	5532.02	13175.9	9358.63	5343.55	3616.99	4223.23	4581	4471.78	3786.18	3035	2776.51	11548.7
543.422	5490.85	13174.1	9317.24	5284.81	3604.63	4197.72	4583.33	4443.28	3781.97	3018.44	2755.53	11445.3
544.072	5443.78	13124.2	9281.9	5224.12	3600.46	4193.07	4560.81	4397.92	3780.03	3001.1	2767.9	11377.1
544.722	5448.05	13072.3	9179.79	5181.5	3584.79	4169.13	4557.84	4388.39	3755.29	2976.99	2783.58	11293.4
545.372	5401.85	13045	9032.63	5178.83	3574.59	4154.84	4541.48	4334.36	3724.8	2969.33	2802.51	11238.1
546.022	5347.9	13021.7	8966.21	5158.82	3584.77	4117.91	4515.13	4314.11	3731.71	2953.15	2815.68	11173
546.672	5292.42	12996.4	8922.26	5102.63	3587.62	4084.56	4472.75	4273.64	3707.26	2945.25	2798.93	11076.9
547.322	5272.33	13013.7	8852.43	5120.56	3573.27	4053.89	4414.7	4227.67	3643.73	2934.79	2802.2	10993.1
547.972	5240.12	12957.5	8798.73	5106.03	3577.55	4024.26	4380.49	4204.67	3618.51	2933.87	2813.64	10932.9
548.622	5212.36	12934.1	8779.76	5060.35	3570.46	3991.7	4317.07	4157.36	3584.18	2906.65	2828.44	10882.3
549.272	5177.55	12896.7	8700.13	4996.55	3546.25	3966.89	4276.96	4144.95	3570.18	2894.84	2840.15	10776.1
549.922	5160.6	12824.2	8616.66	4953.68	3559.23	3941.45	4218.11	4117.11	3544.88	2880.89	2854.62	10698.4
550.572	5121.47	12797.9	8574.74	4922.34	3543.77	3902.23	4142.24	4077.77	3529.11	2859.94	2870.2	10667.3
551.222	5129.02	12750	8509.97	4889.09	3542.9	3865.02	4094.14	4020.77	3436.45	2835.08	2861.36	10599.4
551.872	5049.2	12698	8475.81	4822.35	3530.92	3850.05	4038.31	3998.07	3392.48	2823.75	2853.3	10530.3
552.522	5007.89	12663.6	8408.54	4845.17	3506.22	3809.01	4007.2	3956.55	3390.1	2812.18	2868.12	10445.6
553.172	4984.12	12639.3	8374.12	4796	3471.58	3810.72	3972.73	3949.84	3347.22	2791.55	2894.69	10428.4
553.822	4924.09	12615.5	8353.29	4786.56	3439.92	3750.62	3948.42	3933.46	3333.23	2799.57	2897.68	10369.4
554.472	4887.89	12571.5	8277.99	4776.24	3405.61	3707.57	3933.26	3888.12	3305.6	2765.63	2896.42	10313.4
555.122	4861.59	12538.5	8237.84	4746.44	3428.2	3659.92	3895.57	3905.21	3271.55	2751.67	2909.77	10257
555.772	4843.97	12480.7	8174.6	4715.75	3439.56	3645.53	3859.17	3876.51	3256.47	2757.04	2916.76	10226.8
556.422	4808.3	12457.3	8159.67	4682.27	3430.38	3600.04	3833.02	3847.48	3215.82	2771.05	2938.79	10163.3
557.072	4759.27	12426	8082.3	4634.22	3421.43	3573.51	3795.19	3848.61	3164.97	2778.2	2967.64	10104.4
557.722	4716.37	12413.9	8048.63	4593.87	3428.36	3548.03	3776.46	3800.25	3134.63	2754.46	2984.56	10060.5
558.372	4709.69	12399.5	8016.03	4591.98	3369.96	3545.79	3747.12	3787.05	3057.98	2757.62	3007.51	9971.39
559.022	4661.3	12428.4	8007.82	4590.26	3377.13	3533.11	3712.4	3760.99	2994.95	2751.25	3022.85	9902.77
559.672	4621.67	12392.9	7960.53	4530.83	3346.92	3479.17	3682.51	3732.63	2937.74	2771.39	3029.73	9840.86
560.322	4587.33	12351.6	7934.17	4533.68	3344.86	3499.62	3693.47	3703.89	2879.62	2740.88	3064.25	9788.01
560.972	4537.49	12330.9	7873.05	4501.56	3343.6	3462.66	3660.76	3665.16	2852.25	2760.01	3069.71	9726.22
561.622	4490.28	12283.1	7837.54	4464.8	3325.32	3431.36	3657.28	3658.99	2836.93	2727.79	3101.41	9653.74
562.272	4445.13	12205.5	7813.48	4458.62	3345.17	3423.68	3627.22	3647.93	2808.64	2722.62	3126.37	9617.14
562.923	4407.83	12164.1	7804.94	4443.8	3339	3402.07	3608.9	3602.53	2802.89	2720.28	3151.82	9561.62
563.573	4370.07	12027.1	7752.14	4402.68	3327.81	3410.77	3578.59	3587.87	2791.56	2728.82	3165.91	9551.61
564.223	4362.4	11945.8	7711.78	4336.14	3319.68	3390.94	3547.94	3564.61	2786.15	2744.88	3180.14	9493.08
564.873	4351.69	11953.2	7650.59	4346.58	3324.38	3352.57	3516.56	3527.77	2750.76	2769.02	3181.96	9402.34
565.523	4319.59	11851.1	7610.81	4312.38	3322.21	3360.94	3486.86	3472.94	2734.72	2773.28	3207.13	9363.17
566.173	4288.82	11787.8	7562.64	4286.92	3326.49	3353.06	3482.76	3475.12	2721.8	2825.87	3215.66	9316.67
566.823	4267.34	11675.8	7517.61	4249.47	3328.19	3322.77	3457.17	3429.94	2717.71	2835.48	3245.81	9234.64
567.473	4241.5	11595.9	7435.52	4217.6	3328.12	3317.2	3452.07	3401.62	2707.04	2845.99	3254.51	9227.64
568.123	4194.99	11521.4	7408.06	4212.08	3320.61	3296.07	3423.61	3363.16	2681.04	2805.21	3260.48	9158.62
568.773	4170.92	11498.9	7344.11	4184.55	3342.64	3281.64	3401.47	3358.06	2660.23	2797.29	3273.44	9107.17
569.423	4153.67	11447.6	7332.84	4160.02	3345.04	3226.06	3369.26	3325.01	2657.51	2761.72	3277.04	9062.87
570.073	4161.26	11396.8	7337.65	4164.13	3355.59	3204.11	3355.45	3296.2	2628.17	2713.16	3314.83	9020.32
570.723	4119.47	11333.7	7313.24	4124.1	3363.27	3208.08	3353.84	3258.99	2624.87	2687.6	3307.26	8973.12
571.373	4116.65	11300.8	7243.33	4089.92	3363.36	3204.5	3320.43	3249.31	2606.33	2621.55	3304.91	8951.26
572.023	4059.1	11250.1	7239.87	4044.13	3366.3	3222.25	3300.17	3235.09	2608.04	2558	3315.62	8899.41
572.673	4035.72	11169.7	7199.29	4036.84	3374.96	3220.98	3287.34	3209.29	2615.62	2534.03	3308.11	8856.2
573.323	4042.06	11136.4	7168.06	4035.74	3370.92	3218.58	3271.28	3186.69	2572.48	2498.84	3307.23	8814.24
573.973	3994.31	11129.1	7123.22	3990.97	3377.38	3180.14	3257.38	3175.89	2549.61	2465.08	3343.37	8787.2
574.623	3995.67	11078.6	7121.98	3969.4	3372.05	3185.59	3255.15	3172.09	2553.35	2439.9	3348.51	8761.22
575.273	3980.15	11044.3	7105.05	3942.3	3397.35	3189.26	3204.94	3168.09	2530.63	2412.04	3343.82	8709.2
575.923	3969.61	11029.4	7052.92	3929.35	3399.86	3150.83	3200.74	3158.09	2518.97	2387.85	3345.44	8726.98
576.573	3951.27	10994.2	6995.13	3923.13	3396.96	3130.23	3187.28	3129.56	2514.28	2358.19	3352.17	8685.45
577.223	3931.54	10978.9	6990.62	3888.51	3397.18	3130.13	3144.67	3130.26	2478.84	2339.06	3388.51	8645.38
577.873	3934.68	10987.2	6961.7	3876.3	3428.2	3130.99	3148.56	3123.53	2473.7	2313.83	3398	8613.4
578.523	3915.32	10993.3	6978.59	3863.48	3427.69	3113	3136.76	3113.76	2463.13	2291.89	3395.96	8589
579.173	3886.32	10978.9	6961.96	3825.1	3430.88	3124.43	3132.44	3108.2	2443.07	2280.06	3442.95	8573.56
579.823	3909.24	10986.8	6957.44	3789.34	3457.34	3092.67	3081.41	3100.46	2444.4	2258.23	3459.1	8554.31
580.473	3876.5	10979.4	6915.46	3792.86	3464.38	3095.42	3081.51	3091.51	2445.42	2272.62	3485.84	8525.99
581.123	3876.78	10908.1	6907.27	3765.66	3478.7	3091.59	3080.25	3077.06	2466.9	2262.32	3519.07	8497.95
581.773	3860.17	10886.6	6845.61	3737.02	3477.47	3079.63	3076.74	3075.32	2465.69	2253.19	3540.68	8473
582.423	3857.01	10815.6	6821.61	3728.02	3482.72	3083.45	3061.53	3096.49	2431.87	2254.23	3553.98	8416.67
583.073	3866.65	10723.4	6787.86	3738.53	3492.99	3089.94	3044.92	3066.07	2440.29	2269.26	3560.94	8396.17
583.723	3866.77	10682.7	6753.3	3715.73	3511.05	3086.26	3027.15	3097.55	2409.12	2273.15	3592.43	8374.99
584.373	3832.76	10624	6717.06	3718.22	3519.14	3080.81	3019.85	3100.77	2420.4	2279.53	3619.46	8328.5
585.023	3827.49	10553	6685.37	3711.79	3519.9	3055.59	3006.85	3099.57	2414.77	2283.43	3639.73	8300.77
585.673	3795.26	10509.7	6678.69	3721.85	3528.56	3061.79	2999.55	3103.08	2380.64	2266.1	3669.27	8251.4
586.323	3803.23	10467.4	6648.54	3729.68	3531.76	3062.13	2990.49	3103.7	2344.08	2287.93	3688.69	8248.29
586.973	3801.09	10387.9	6661.64	3713.12	3546.12	3066.02	2982.77	3114.2	2353.48	2267.45	3720.59	8218.69
587.624	3804.17	10294.3	6632.76	3726.43	3556.65	3099.69	2986.27	3106.92	2364.65	2295.6	3739.6	8159.61
588.274	3793.59	10215	6605.02	3747.26	3569.94	3083.22	2957	3092.33	2373.66	2335.94	3775.62	8139.9
588.924	3784.03	10184.9	6601.48	3732.67	3595.81	3089.26	2952.57	3072.38	2380.21	2330.24	3808.32	8121.85
589.574	3759.04	10101.1	6571.18	3687.53	3623.97	3057.49	2942.21	3078.95	2352.3	2344.79	3832.21	8107.12
590.224	3730.88	10049.7	6547.8	3705.02	3626.38	3074.9	2912.09	3094.39	2381.77	2350.78	3822.9	8078.43
590.874	3732.62	9994.35	6525.82	3715.02	3623.72	3034.49	2903.84	3095.63	2350.78	2363.48	3864.03	8065.03
591.524	3729.64	9945.03	6525.32	3719.6	3626.7	3027.23	2886.65	3060.84	2376.41	2347.55	3900.17	7999.22
592.174	3702.68	9890.83	6518.86	3722.1	3661.96	3034.25	2885.69	3061.37	2346.36	2344.11	3912.28	7999.51
592.824	3706.58	9818.37	6456.9	3704.96	3683.1	3026.5	2874.9	3053.96	2304.83	2362.64	3941.03	7958.12
593.474	3697.58	9738.5	6436.24	3678.2	3682.01	3016.71	2866.49	3055.89	2307.37	2368.39	3949.39	7930.33
594.124	3677.37	9670.58	6400.34	3717.33	3708.87	3003.85	2883.65	3049.76	2272.2	2381.03	3974.16	7913.92
594.774	3677.11	9606.58	6406.51	3692.49	3741.18	3017.59	2883.1	3055.81	2257.47	2367.26	3985.54	7868.64
595.424	3695.03	9543.79	6370.23	3675.45	3779.87	3008.24	2896.49	3032.94	2265.78	2343.29	4030.89	7856.81
596.074	3693.99	9513.99	6378.89	3651.05	3787.29	3016.19	2889.54	3051.53	2242.31	2323.56	4050.25	7858.26
596.724	3675.89	9447.24	6383.11	3673.35	3805.71	2999.55	2891	3045.78	2208.79	2317.46	4078.21	7839.4
597.374	3670.88	9414.51	6390.67	3699.77	3865.53	3008.28	2870.75	3034.88	2209.39	2325.63	4087.97	7814.04
598.024	3665.99	9342.54	6389.32	3705.16	3892.33	2996.43	2891.31	3042.68	2200.83	2302.41	4111.79	7822.71
598.674	3629.47	9282.9	6324.56	3683.99	3910.02	3035.77	2884.87	3059.87	2226.52	2325.92	4122.23	7821.92
599.324	3637.67	9204.22	6260.48	3654.96	3951.01	3035.21	2885.82	3059.94	2200.03	2313.86	4144.2	7818.66
599.974	3614.46	9097.49	6218.16	3674.76	3960.25	3022.8	2895.31	3087.48	2190.06	2329.61	4135.61	7848.13
600.624	3587.79	9021.03	6212.91	3689.54	3968	3033.67	2873.6	3071.83	2176.44	2326.76	4158.28	7838.07
601.274	3560.98	8964.07	6232.7	3717.37	3977.86	3063.18	2891.71	3063.93	2196.24	2337.85	4180.77	7842.52
601.924	3526.59	8893.36	6170.62	3682.32	3982.54	3091.06	2887.81	3071.48	2169.53	2355.48	4203.65	7867.74
602.574	3512.7	8831.67	6132.21	3720.92	3997.97	3071.47	2881.4	3082.9	2144.14	2359.6	4210.41	7891.47
603.224	3475.41	8761.07	6165.19	3718.65	4004.4	3094.32	2862.27	3087.88	2123.12	2341.01	4230.57	7868.02
603.874	3460.39	8702.74	6146.23	3724.14	4021.31	3066.39	2862.83	3110.59	2072.98	2351.9	4234.06	7905.52
604.524	3471.07	8624.27	6130.26	3721.42	4039	3077.68	2841.82	3116.81	2083.78	2367.98	4260.88	7888.18
605.174	3456.53	8524.61	6168.01	3724.05	4064.56	3130.87	2853	3122.55	2078.91	2374.72	4268.52	7874.25
605.824	3454.93	8460.84	6121.86	3740	4093.59	3137.38	2853.41	3128.23	2113.33	2407.95	4286.34	7937.85
606.474	3464.03	8414.33	6099	3742.29	4126.45	3144.85	2847.36	3119.69	2143.08	2440.12	4323.46	7926.21
607.124	3440.44	8350.4	6079.16	3757.04	4132.12	3152.76	2851.75	3137.72	2151.65	2475.73	4318.8	7922.13
607.774	3423.61	8340.43	6105.86	3764.6	4168.35	3163.22	2859.36	3162.62	2144.75	2467.58	4318.54	7952.98
608.424	3417.48	8283.77	6075.67	3761.08	4176.51	3160.81	2843.08	3168.35	2138.06	2463.67	4306.87	7979.79
609.074	3440.41	8225.67	6062.96	3769.37	4206.16	3159.25	2860.81	3172.06	2152.41	2462.17	4344.8	7992.89
609.724	3445.28	8187.86	6100.61	3815.16	4259.68	3189.16	2848.61	3178.22	2142.66	2484.58	4340.13	8004.2
610.374	3424.57	8152.6	6075.96	3819.31	4283.62	3223.66	2836.77	3191.14	2132.16	2489.52	4355.62	8050.71
611.024	3448.13	8153.31	6057.87	3798.89	4296.89	3233.06	2835.79	3219.62	2095.87	2503.21	4377.45	8071.06
611.674	3447.69	8085.47	6055.76	3833.95	4322.43	3217.66	2844.79	3238.62	2142.3	2494.06	4367.4	8091.59
612.324	3443.86	8069.75	6108.69	3834.63	4348.99	3243.72	2835.43	3268.56	2154.24	2482.09	4363.6	8108.25
612.975	3436.59	8039.93	6070.69	3858.21	4369.7	3263.58	2829.99	3295.28	2151.77	2485.13	4365.15	8128.65
613.625	3445.95	7991.92	6061.5	3874.1	4419.97	3259.45	2851.32	3265.32	2155.07	2513.77	4371.78	8152.85
614.275	3431.25	7984.12	6037.21	3910.04	4434.79	3276.08	2842.3	3262.73	2176.29	2533.54	4412.63	8191.56
614.925	3414.88	7914.56	6038.25	3912.85	4478.37	3312.31	2862.44	3281.72	2168.82	2520.83	4410.73	8237.8
615.575	3419.11	7909.17	6013.26	3914.83	4511.12	3344.2	2862.17	3301.9	2195.46	2496.51	4412.47	8271.74
616.225	3409.76	7863.53	6005.92	3924.61	4542.38	3329.58	2884.78	3324.31	2225.38	2467.89	4428.6	8251.88
616.875	3408.05	7836.29	5993	3973.44	4577.26	3346.89	2886.88	3317.1	2207.03	2461.61	4433.35	8294.04
617.525	3393.02	7769.89	6026.46	3974.16	4620.59	3377.63	2893.55	3339.63	2242.93	2441.1	4438.74	8293.74
618.175	3406.8	7733.75	6019.7	3993.79	4672.22	3398.15	2897.12	3355.54	2254.86	2404.7	4430.64	8322.65
618.825	3382.93	7703.12	5992.81	3992.14	4701.88	3424.79	2903.92	3366.28	2266.21	2407.32	4461.89	8336.1
619.475	3366.56	7663.31	5996.32	3994.42	4750.65	3441.77	2929.87	3393.86	2246.03	2412.14	4470.21	8384.21
620.125	3341.26	7622.95	6032.32	4030.9	4780.72	3463.04	2950.66	3358.14	2285.73	2430.51	4475.35	8408.68
620.775	3318.86	7512.79	6060.87	4036.59	4805.32	3462.77	2974.35	3384.16	2333.06	2420.23	4505.09	8424.33
621.425	3263.69	7464.39	6045.94	4055.21	4856.52	3497.62	2991.93	3392.88	2390	2407.73	4519.04	8493.34
622.075	3264.67	7384.83	6081.14	4057.99	4894.06	3540.13	2991.63	3414.21	2424.41	2395.31	4530.8	8533.97
622.725	3254.6	7327.59	6062.62	4085.93	4939.86	3544.2	2994.81	3427.88	2443.36	2361.23	4558.69	8577.7
623.375	3249.38	7240.27	6064.57	4134.25	4962.29	3553.71	3000.54	3453.62	2453.77	2369.53	4566.6	8632.69
624.025	3229.36	7191.03	6015.61	4136.79	5019.06	3579.48	2997.19	3457.91	2493.89	2407.16	4582.11	8644.11
624.675	3218.43	7143.24	6042.7	4149.5	5062.31	3619.46	2997.18	3487.47	2541.26	2467.66	4622.8	8665.44
625.325	3220.25	7070.41	6066.33	4149.72	5118.12	3645.61	2989.97	3499.12	2545.67	2504.68	4618.52	8734.58
625.975	3245.24	7005.86	6066.82	4156.91	5148.77	3634.72	2985.15	3531.03	2613.83	2566.58	4608.71	8774.19
626.625	3230.52	6943.23	6031.74	4182.5	5191.63	3657.31	3013.63	3528.36	2670.05	2608.64	4638.5	8786.46
627.275	3225.65	6893.5	6039.39	4184.73	5247.93	3682.79	3000.47	3531.36	2721.16	2644.83	4654.77	8850.3
627.925	3218.02	6845.81	5977.79	4198.31	5299.36	3701.36	3014.57	3544.77	2752.84	2644.06	4657.33	8885.58
628.575	3219.18	6775.98	6017.22	4249.63	5310.75	3727.96	3023.53	3567.63	2762.06	2646.09	4682.04	8941.18
629.225	3190.39	6757.62	5973.9	4279.3	5355.21	3720.65	3023.42	3602.83	2794.4	2626.62	4690.57	8966.45
629.875	3159.41	6731.26	5991.99	4321.12	5409.77	3721.48	3029.66	3624.09	2846.23	2589.85	4691.95	9016.88
630.525	3147.91	6693.57	5962.53	4340.19	5470.75	3743.77	3062.36	3640.85	2842.95	2557.07	4683.33	9025.83
631.175	3158.69	6645.17	5983.35	4351.88	5517.85	3789.23	3055.35	3652.9	2846.09	2513.8	4708.16	9056.92
631.825	3160.56	6615.5	6034.53	4378.21	5527.75	3788.25	3049.28	3672	2885.04	2461.71	4739.37	9112.8
632.475	3174.14	6599.75	6010.57	4427.06	5587.46	3806.6	3061.83	3688.62	2921.48	2434	4738.35	9140.57
633.125	3182.29	6596.77	6010.94	4453	5628.77	3819.23	3081.14	3699.32	2918.02	2375.13	4758.34	9205.13
633.775	3219.09	6535.17	6004.01	4465.25	5663.13	3840.72	3073.37	3724.4	2947.62	2324.11	4757.66	9244.19
634.425	3225.09	6539.78	6012.23	4500.39	5703.54	3866.88	3096.46	3728.14	2960.37	2301.8	4755.23	9291.79
635.075	3213.4	6502.14	6041.63	4523.61	5738.49	3917.28	3118.57	3750.75	3021.8	2251.8	4775.64	9359.43
635.725	3227.74	6467.02	5999.11	4556.37	5786.56	3937.35	3135.86	3751.77	3041.47	2232.81	4776.23	9392.74
636.375	3246.2	6406.59	5991.86	4557.42	5835.46	3967.12	3151.46	3765.15	3067.51	2214.65	4747.91	9445.32
637.025	3271.17	6368.14	5994.85	4611.15	5888.73	3989.52	3172.95	3802.99	3133.48	2157.48	4764.02	9474.66
637.676	3318.22	6313.03	6022.96	4615.72	5929.3	4045.76	3191.37	3836.08	3116.87	2130.07	4770.11	9490.89
638.326	3328.62	6289.73	5994.67	4629.4	5972.68	4056.29	3188.4	3837.19	3151.48	2125.24	4765.37	9486.92
638.976	3362.4	6238.56	5986.69	4668.73	6033.98	4080.56	3200.78	3858.27	3198.1	2129.97	4744.18	9503.77
639.626	3371.66	6201.17	6007.49	4720.25	6080.14	4113.69	3221.02	3878	3216.14	2102.18	4727.48	9515.2
640.276	3426.65	6207.41	6017.91	4740.53	6133.75	4131.24	3247.71	3914.83	3245.29	2133.31	4730.57	9523.6
640.926	3441.58	6222.81	6012.68	4746.68	6167.71	4185.07	3247.86	3943.82	3279.38	2115.36	4729.39	9528.57
641.576	3473.28	6179.73	6026.98	4789.75	6226.94	4256.47	3256.6	3946.11	3295.03	2096.48	4700.02	9555.07
642.226	3480.12	6153.64	6034.98	4797.91	6265.43	4248.41	3290.78	3988.41	3281.01	2129.18	4689.13	9562.92
642.876	3515.89	6133.19	6032.32	4822.97	6312.03	4299.01	3326.05	4005.55	3305.42	2141.71	4678.81	9572.05
643.526	3538.96	6136.67	6019.78	4899.15	6361.27	4337.76	3344.17	4034.32	3274.22	2140.01	4666.81	9567.76
644.176	3574.76	6092.33	6033.07	4911.87	6395.39	4354.58	3357.22	4056.22	3258.89	2133.6	4621.38	9569.16
644.826	3573.27	6017.02	6026.1	4966.55	6431.19	4402.95	3372.9	4096.99	3264.2	2135.27	4614.23	9599.74
645.476	3571.73	5972.54	6054.94	4976.91	6459.48	4435.37	3397.16	4107.99	3254.67	2143.67	4606.98	9579.44
646.126	3570.22	5903.69	6078.87	5016.64	6522.41	4473.57	3413.19	4156.67	3212.87	2156.34	4577.64	9590.24
646.776	3587.36	5869.81	6108.13	5041.41	6557.81	4513.71	3448.04	4178.09	3217.53	2148.92	4544.21	9582.07
647.426	3588.18	5780.48	6090.34	5106.57	6623.6	4556.9	3445.95	4204.83	3204.43	2166.23	4543.93	9570.93
648.076	3608.51	5682.21	6094.23	5117.7	6649.98	4556.71	3444.06	4251.82	3171.59	2204.06	4515.77	9632.32
648.726	3617.94	5615.38	6120.38	5128.88	6678.22	4623.48	3483.74	4300.41	3187	2209.29	4493.84	9614.13
649.376	3616.53	5560.18	6116.46	5146.02	6711.73	4646.17	3524.36	4334.18	3191.71	2219.96	4468.5	9625.88
650.026	3648.77	5490.73	6158.91	5162.72	6750.64	4692.02	3560.65	4331.43	3153.87	2235.01	4439.78	9631.65
650.676	3681.51	5466.37	6132.48	5235.63	6776.52	4755.81	3609.92	4367.99	3148.74	2267.98	4403.27	9665.53
651.326	3677.86	5417.43	6154.48	5264.73	6820.7	4771.27	3617.82	4398.8	3173.89	2267.25	4343.7	9673.49
651.976	3678.54	5371.18	6138.7	5309.76	6846.25	4782.06	3644.22	4423.04	3162.81	2259.93	4317.86	9684.51
652.626	3677.99	5272.89	6168.47	5350.14	6864.32	4802.42	3677.34	4452.16	3193.22	2274.6	4282.61	9676.08
653.276	3714.49	5234.1	6175.44	5388.71	6906.58	4854.83	3708.12	4480.3	3193.86	2267.73	4262.79	9690.43
653.926	3724.88	5194.66	6191.03	5428.66	6895.92	4892.51	3732.71	4516.44	3220.17	2284.5	4241.58	9726.66
654.576	3740.72	5135.65	6185.65	5473.91	6901.12	4883.09	3797.36	4539.62	3224.5	2274.14	4204.17	9740.25
655.226	3745.01	5084.17	6192.59	5512.32	6921.99	4942.19	3821.16	4579.8	3206.37	2268.93	4202.4	9806.23
655.876	3757.91	5084.64	6205.9	5528.55	6916.93	4959.65	3859.73	4583.46	3242.28	2251.29	4166.32	9846.42
656.526	3745.25	5039.36	6229.57	5567.96	6894.85	5013.78	3883.65	4626.15	3278.14	2254.47	4148.23	9903.4
657.176	3762.11	5006.92	6214.47	5622.14	6896.83	5013.82	3933.14	4648.1	3303.89	2254.21	4120.87	9924.28
657.826	3756.69	4999.29	6242.71	5659.37	6888.41	5049.75	3977.58	4690.34	3317.49	2233.48	4107.23	9999.01
658.476	3768.7	4962.42	6233.26	5668.86	6838.05	5068.27	4038.49	4717.7	3316.1	2239.91	4077.02	10053.6
659.126	3791.16	4920.95	6278.93	5699.38	6808.88	5105.28	4087.41	4762.89	3360.89	2228.57	4032.55	10113.1
659.776	3788.5	4879.45	6291.93	5729.7	6780.42	5134.28	4138.99	4791.37	3368.6	2231.72	4004.42	10135.1
660.426	3816.22	4886.44	6304.63	5745.26	6759.71	5176.38	4180.02	4790.71	3425.94	2222.66	3990.24	10180.7
661.076	3850.88	4879.76	6305.18	5784.82	6741.53	5189.98	4209.74	4818.01	3476.94	2223.68	3977.95	10175.9
661.726	3856.11	4855.19	6295.17	5804.54	6733.6	5204.28	4257.01	4835.06	3472.23	2236.18	3930.77	10151.5
662.376	3893.24	4865.87	6296.99	5800.45	6726.48	5221.77	4271.44	4876.85	3507.57	2238.73	3908.33	10195.6
663.027	3916.25	4878.93	6326.81	5811.83	6756.55	5273.56	4303.24	4896.21	3563.97	2264.61	3867.85	10181.6
663.677	3955.21	4859.34	6338.62	5824.01	6754.06	5344.85	4335.5	4924.35	3572.63	2264.3	3842.29	10219.6
664.327	3941.01	4839.9	6335.13	5872.41	6753.16	5346.97	4343.93	4985.5	3617.69	2275.96	3818.14	10222.1
664.977	3945.02	4803.11	6334.25	5898.37	6727.98	5363.56	4405.31	4999.03	3587.48	2277.76	3787.37	10236.9
665.627	3965.23	4779.29	6359.37	5927.51	6734.03	5409.39	4468.31	5035.24	3585.84	2311.48	3765.94	10198.7
666.277	3997.36	4709.59	6385.05	5972.45	6717.47	5455.08	4527.82	5065.34	3600.86	2311.03	3731.46	10214.6
666.927	4030.86	4669.55	6382.68	5988.01	6728.31	5473.96	4577.31	5103.39	3610.17	2309.9	3701.69	10244.5
667.577	4065.75	4622.69	6401.94	6011.44	6733.1	5516.1	4631.07	5115.43	3615.15	2290.76	3669.04	10256.4
668.227	4089.94	4559.55	6366.11	6040.82	6726.93	5518.49	4679.79	5131.91	3618.35	2299.89	3631.54	10272.7
668.877	4122.7	4559.19	6372.13	6062.85	6724.69	5550.61	4713.03	5158.56	3604.02	2293.27	3602.87	10250.5
669.527	4131.3	4523.12	6396.88	6119.63	6703.13	5590.27	4724.48	5211.84	3624.16	2299.71	3570.92	10290.8
670.177	4146.57	4498.47	6416.45	6153.99	6722.17	5657.4	4718.96	5249.84	3615.29	2294.5	3548.87	10321.2
670.827	4167.13	4471.28	6439.12	6182.13	6715.25	5659.84	4711.18	5235.39	3645.99	2283.89	3521.58	10293.1
671.477	4192.7	4431.46	6454.64	6210.24	6750.6	5674.75	4719.46	5284.89	3632.21	2287.89	3498.86	10300.2
672.127	4205.18	4436.05	6431.3	6277.37	6756.72	5736.71	4710.6	5319.08	3631.53	2267.48	3456.07	10336.9
672.777	4240.02	4405	6449.96	6352.38	6762.82	5810.4	4729.9	5350.34	3672.05	2287.23	3443.46	10385.5
673.427	4258.51	4371.48	6447.03	6358.35	6802.5	5836.44	4730.81	5369.09	3708.91	2287.6	3405.63	10397.3
674.077	4290.11	4333.39	6434.19	6411.15	6806.76	5859.31	4725.56	5399.05	3740.7	2273.35	3379.66	10487.1
674.727	4319.8	4348.9	6482.66	6445.58	6830.45	5878.24	4726.6	5447.11	3774.81	2283.99	3390.6	10532.7
675.377	4371.83	4325.34	6493.09	6475.44	6862.32	5918.58	4710.29	5491.64	3823.63	2260.92	3351.58	10527.5
676.027	4381.1	4333.27	6456.33	6546.05	6872.14	5954.47	4708.25	5542.13	3819.2	2266.99	3339.86	10547.7
676.677	4412.66	4331.89	6435.12	6564.33	6880	6009.07	4703.68	5563.59	3852.88	2253.1	3319.62	10596.3
677.327	4460.03	4355.39	6466.61	6626.26	6905.37	6048.25	4718.61	5589.13	3845.45	2277.99	3301.82	10638.6
677.977	4537.96	4346.21	6441.39	6699.31	6916.49	6063.41	4705.06	5632.75	3865.72	2269.81	3294.03	10669.8
678.627	4581.58	4344.42	6453.41	6760.58	6923.32	6080.77	4680.66	5652.73	3885.83	2256.97	3272.84	10710.6
679.277	4657.79	4342.78	6484.49	6795.86	6931.23	6128.73	4678.54	5709.82	3895.21	2263.8	3244.29	10758.9
679.927	4746.58	4317.52	6435.11	6853.52	6900.34	6161.94	4667.75	5722.45	3952.12	2276.84	3241.98	10797
680.577	4804.22	4328.16	6475.11	6872.39	6917.79	6193.65	4648.64	5776.28	3940.77	2301.31	3198.52	10810.3
681.227	4847.51	4324.67	6518.83	6916.11	6912.01	6201.98	4634.49	5788.86	3927.14	2286.74	3199.11	10799.3
681.877	4890.38	4308.2	6532.01	6923.57	6912.95	6228.69	4602.42	5816.21	3970.65	2295.6	3194.15	10815.6
682.527	4920.87	4302.4	6584.48	6966.74	6896.85	6284.43	4596.23	5845.73	3922.4	2305.82	3181.76	10836.4
683.177	4957.34	4254.06	6573.96	7015.5	6936.08	6329.79	4573.89	5872.23	3926.54	2310.49	3161.55	10851.7
683.827	4968.16	4230.72	6541.83	7041.97	6948.71	6329.43	4580.15	5916.03	3963.11	2315.23	3142.25	10908.2
684.477	4971.93	4230.04	6547.83	7069.32	6938.5	6390.82	4571.68	5959.29	3993.85	2307.87	3125.73	10929.8
685.127	5007.12	4212.29	6593.29	7119.97	6958.69	6427.74	4563.79	5958.91	4011.16	2346.52	3113.21	10963.6
685.777	4981.95	4200.2	6597.33	7186.58	6975.16	6439.85	4550.01	5980.62	4040.8	2349.95	3109.73	11004.8
686.427	4973.32	4182.37	6567.3	7215.07	6971.78	6451.48	4560.12	6032.49	4050.47	2356.06	3095.48	11013.6
687.077	4957.49	4154.75	6582.17	7253.32	6994.45	6473.62	4566.06	6065.48	4071.22	2334.88	3074.05	11030.7
687.728	4957.29	4118.95	6557.02	7335.09	7005.74	6498.43	4546.66	6095.8	4100.92	2358.11	3073.69	11054.5
688.378	4963.04	4103.07	6542.1	7369.99	7002.04	6509.05	4565.23	6124.23	4111.21	2371.34	3069.13	11037.3
689.028	5000.54	4098.25	6517.25	7406.31	7001.27	6542.44	4585.81	6160.5	4095.1	2361.55	3046	11042.2
689.678	5024.8	4084.83	6529.9	7427.83	7001.62	6561.67	4614	6191.14	4092.22	2377.44	3019.21	11053.3
690.328	5051.8	4056.1	6525.05	7490.4	6975.88	6625.14	4662.32	6214.48	4102.88	2405.84	3018.85	11079.8
690.978	5062.27	4033.98	6525.13	7501.82	6946.86	6607.08	4730.23	6252.78	4109.04	2421.63	3006.92	11095.5
691.628	5048.85	4001.83	6532.92	7538.11	6942.02	6605.46	4770.45	6277.88	4115.97	2420.22	2984.12	11080.5
692.278	5049.68	3998.6	6512.14	7582.71	6963	6624.43	4795.88	6284.25	4109.81	2434.58	2978.16	11098.4
692.928	5094.18	3973.98	6518.52	7628.63	6936.54	6673.9	4833.32	6269.8	4175.28	2452.4	2966.4	11068
693.578	5112.93	4342.85	6512.82	7664.66	6958.75	6681.83	4881.65	6285.82	4150.56	2476.08	2953.5	11069.2
694.228	5150.96	4317.67	6471.91	7693.46	6955.71	6699.26	4900.36	6325.12	4127.5	2509.59	2932.12	11059.3
694.878	5158.58	4327.94	6468.07	7717.11	6940.25	6701.96	4956.07	6322.2	4131.48	2546.94	2910.02	11016.9
695.528	5202.98	4324.96	6453.45	7757.54	6947.97	6769.95	5024.96	6359.04	4145.08	2581.77	2872.4	11009.6
696.178	5193.36	4308.2	6457.16	7786.91	6937.13	6774.77	5065.2	6380.23	4135.53	2600.51	2830.83	11011.9
696.828	5215.47	4302.57	6438.58	7836.24	6950.83	6749.36	5116.83	6397.85	4174.59	2615.73	2809.11	10965
697.478	5235.37	4254.35	6393.15	7854.91	6943.97	6770.52	5198.32	6439.38	4208.34	2627.94	2792.7	10915
698.128	5281.51	4230.67	6384.42	7866.1	6959.89	6767.59	5214.84	6473.7	4204.14	2644.69	2767.99	10885.9
698.778	5303.98	4230.13	6354.14	7897.78	6973.37	6771.77	5220.67	6500.18	4246.57	2649.71	2728.28	10840.9
699.428	5319.74	4212.37	6327.16	7871.11	6967.87	6766.8	5258.85	6525.06	4272.5	2685.06	2706.09	10849
700.078	5354.8	4200.23	6333.6	7927.65	6973.56	6777.58	5305.44	6544.99	4359.31	2712.53	2681.05	10840.5
700.728			6279.88					6594.65	4388.35	2747.17	2664.49	10870.4
701.378			6246.25					6609.65	4394.93	2810.81	2643.01	10840.2
702.028			6283.52					6630.24	4428.51	2899.66	2619.34	10861.4
702.678			6268.24					6655.71	4480.46	2965.33	2612.19	10859.3
703.328			6252.04					6733.17	4504.88	2978.76	2576	10847.1
703.978			6278.17					6735.79	4520.53	3042.56	2547.74	10863.4
704.628								6752.13	4572.8	3035.12	2537.09	10855
705.278								6791	4632.51	3063.63	2512.43	10866.2
705.928								6816.37	4632.35	3115.14	2519.57	10856.1
706.578								6837.24	4666.67	3171.91	2495.63	10814.9
707.228								6860.14	4680.07	3214.9	2483.21	10794
707.878								6857.23	4633.24	3273.32	2461.66	10758.5
708.528								6898.37	4628.22	3307.76	2441.96	10738.7
709.178								6945.99	4606.4	3299.42	2430.93	10690.5
709.828								6972.61	4606	3259.1	2404	10681.6
710.478								6974.54	4623.81	3226.65	2408.38	10654.4
711.128								7023.64	4574.76	3163.05	2396.63	10658.5
711.778								7029	4583.11	3128.74	2365.09	10661.8
712.428								7034.27	4598.33	3070.16	2339.8	10645
713.079								7033.89	4590.71	3052.3	2345.27	10638.2
713.729								7031.91	4593.44	2992.63	2317.4	-3217.27
714.379								7043.13	4570.55	2923.58	2315.42	-3217.27
715.029								7025.55	4575.83	2835.75	2292.27	-3217.27
715.679								7030.71	4592.12	2783	2263.34	-3217.27
716.329								7028.89	4578.28	2750.36	2259.64	-3217.27
716.979								7062.21	4571.98	-2633.11	2239.95	-3217.27
717.629								7065.64	4574.66	-2633.11	2219.97	-3217.27
718.279								7078.3	4592.09	-2633.11	2214.77	-3217.27
718.929								7098.66	4601.59	-2633.11	2196.69	-3217.27
719.579								7097.09	4615.89	-2633.11	2172.28	-3217.27
720.229								7124.39	4619.9	-2633.11	2164.75	-3217.27
720.879								7130.3	4628.23	-2633.11	2140.74	-3217.27
721.529								7108.4	4610.78	-2633.11	2138.51	-3217.27
722.179								7104.89	4564.44	-2633.11	2125.61	-3217.27
722.829								7086.87	4549.64	-2633.11	2116.48	-3217.27
723.479								7103.01	4479.56	-2633.11	2086.3	-3217.27
724.129								7086.4	4412.7	-2633.11	2080.59	-3217.27
724.779								7085.12	4394.36	-2633.11	2077.23	-3217.27
725.429								7084.35	4385.87	-2633.11	2065.29	-3217.27
726.079								7072.1	4354.56	-2633.11	2046.78	-3217.27
726.729								7033.07	4291.06	-2633.11	2041.01	-3217.27
727.379								7038.93	4264.87	-2633.11	2032.19	-3217.27
728.029								7011.2	4194.04	-2633.11	2033.54	-3217.27
728.679								7013.26	4147.16	-2633.11	2009.13	-3217.27
729.329								6975.11	4110.78	-2633.11	1984.42	-3217.27
729.979								7002.13	4127.08	-2633.11	1973.97	-3217.27
730.629								6986.63	4071.53	-2633.11	1967.61	-3217.27
731.279								6986.3	4087.64	-2633.11	1968.21	-3217.27
731.929								7010.46	4135.5	-2633.11	1957.19	-3217.27
732.579								6980.52	4148.45	-2633.11	1936.23	-3217.27
733.229								7005.75	4201.23	-2633.11	1928.29	-3217.27
733.879								7010.92	4219.94	-2633.11	1913.98	-3217.27
								6954.29	4222.68	-2633.11	1919.69	-3217.27
								6967.62	4222.43	-2633.11	1902.02	-3217.27
								6918.7	4248.92	-2633.11	1890.73	-3217.27
								6930.37	4242.51	-2633.11	1887.68	-3217.27
								6905.87	4244.61	-2633.11	1867.25	-3217.27
								6916.97	4239.33	-2633.11	1867.74	-3217.27
								6886.75	4217.09	-2633.11	1852.32	-3217.27
								6859.91	4176.83	-2633.11	1858.05	-3217.27

## Sheet:  Erk-11 s
Data at 11 somites and different temperatures used in Fig.S5 _ digitisation of Erk activity from data as in Fig.7
length	E1 11s 20°C	E2 11s 20°C	E3 11s 20°C	E1 11s 24°C	E2 11s 24°C	E3 11s 24°C	E1 11s 28°C	E2 11s 28°C	E3 11s 28°C	E1 11s 32°C	E2 11s 32°C	E3 11s 32°C
0	219.929	488.34	370.476	123.224	351.1	128.09	1037.53	887.781	546.495	146.771	188.568	190.165
0.65	276.099	563.96	452.579	178.2	417.369	250.513	1135.18	1070.1	645.583	284.977	319.747	326.45
1.3	321.574	614.729	525.737	226.922	494.291	375.728	1246.43	1278.35	773.09	392.329	459.513	448.998
1.95	407.794	664.333	635.774	328.83	577.502	542.849	1324.76	1503.77	859.448	561.656	573.444	587.088
2.6	467.423	727.584	717.617	438.142	631.826	659.706	1475.76	1698.32	940.347	749.592	707.529	756.056
3.25	539.748	781.619	802.383	511.054	737.054	803.083	1577.04	1900.11	1036.62	886.576	886.894	915.027
3.9	624.758	832.449	903.717	587.058	825.164	911.112	1712.2	2188.06	1093.65	971.179	1036.95	1061.09
4.55	702.368	886.996	1027.5	670.487	929.618	1019.53	1819.07	2449.83	1153.27	1057.9	1188.14	1193.41
5.2	767.438	954.511	1111.87	779.401	986.168	1151.74	1928.1	2682.36	1223.1	1140.96	1340.94	1345.67
5.85	846.443	993.396	1231.08	833.026	1051.78	1279.86	2030.42	2933.55	1265.01	1200.09	1500.76	1444.44
6.5	925.699	1060.67	1350.74	947.727	1154.22	1391.71	2168.88	3174.12	1321.31	1284.08	1602.63	1562.08
7.15	976.558	1140.28	1431.76	1054.05	1253.25	1551.54	2292.33	3363.96	1401.4	1404.07	1765.39	1701.4
7.8	1033.59	1197.28	1523.89	1146.22	1327.19	1698.78	2443.95	3598.05	1506	1509.9	1891.19	1802.72
8.45	1106.32	1235.21	1633.76	1251.81	1420.48	1865.04	2622.47	3783.56	1637.54	1614.24	1979.36	1911.56
9.1	1138.85	1338.32	1756.57	1371.32	1529.88	1989.2	2737.15	4002.28	1756.49	1760.21	2088.5	2004.73
9.75	1201.02	1360.92	1898.67	1480.6	1593.33	2122.64	2877.17	4250.18	1878.26	1897.22	2164.63	2081.25
10.4	1230.84	1413.85	1987.41	1586.17	1635.62	2259.04	3017.2	4475.55	2040.8	2071.08	2249.67	2178.46
11.05	1271.59	1491.94	2111.49	1754.47	1709.95	2396.89	3092.64	4702.5	2157.57	2260.14	2336.37	2273.91
11.7	1282.14	1545.69	2238.66	1898.34	1788.43	2538.61	3197.21	4916.84	2276.06	2446.17	2431.93	2342.99
12.35	1301.54	1607.88	2378.7	2066.35	1862.48	2665.32	3302.38	5088.32	2360.96	2581.08	2503.79	2450.16
13.001	1285.71	1666.22	2500.43	2199.99	1948.97	2849.77	3424.57	5260.17	2395.53	2730.05	2583.74	2542.27
13.651	1298.41	1705.63	2618.92	2342.2	2020.14	3001.62	3536.1	5377.37	2379.01	2877.92	2699.65	2621.62
14.301	1323.07	1752.98	2750.36	2467.52	2122.03	3163.02	3623.36	5475.42	2407.93	3020.73	2779.94	2717.76
14.951	1368.38	1796.82	2878.93	2557.13	2235.59	3323.59	3752.8	5549.95	2441.39	3182.54	2864.97	2783.91
15.601	1401.5	1869.78	3003.99	2609.6	2337.42	3497.94	3873.99	5703.12	2534.57	3340.73	2929.67	2858.92
16.251	1450.77	1936.81	3134.25	2679.59	2432.67	3701.55	3974.82	5843.21	2616.23	3492.35	2970.7	2908.26
16.901	1474.87	2015.34	3252.62	2713.17	2530.48	3882.3	4096.24	5999.37	2758.74	3659.57	3085.84	2977.63
17.551	1492.38	2088.8	3392.55	2786.94	2643.12	4074.3	4169.98	6189.48	2852.26	3847.84	3171.39	3008.59
18.201	1514.27	2170.62	3532.43	2829.03	2757.75	4219.76	4262.03	6357.24	2971.58	4029.63	3238.78	3051.44
18.851	1553.89	2257.31	3694.49	2859.91	2852.14	4359.32	4344.4	6481.15	3085.33	4174.25	3338.86	3049.74
19.501	1588.42	2331.69	3818.27	2900.37	2979.92	4458.94	4438.08	6545.57	3222.96	4320.55	3416.2	3046.8
20.151	1600.57	2411.78	3946.8	2939.06	3102.9	4610.05	4537.8	6666.73	3348.89	4505.2	3492.71	3073.01
20.801	1631.67	2496.36	4078.96	3022.11	3193.68	4751.79	4621.72	6782.12	3437.82	4671.77	3528.72	3100.86
21.451	1613.91	2557.35	4210.44	3057.95	3336.19	4881.07	4756.21	6894.14	3513.83	4832.02	3562.05	3082.37
22.101	1626.59	2634.63	4327.55	3094.71	3469.54	4996.27	4845.05	6967.71	3584.23	4991.49	3594.52	3083.86
22.751	1622.11	2734.49	4490.01	3128.51	3612.04	5136.54	4924.14	7066.07	3617.71	5167.55	3611.12	3061.56
23.401	1634.12	2837.53	4602.4	3200.22	3744.71	5279.66	4972.39	7185.65	3664.64	5328.81	3679	3029.37
24.051	1651.04	2924.96	4719.28	3245.76	3888.52	5432.36	5023.91	7273.48	3623.35	5488.2	3746.96	3012.34
24.701	1676.91	3024.68	4868.72	3299.51	3974.48	5578.8	5076.35	7364.52	3655.29	5669.24	3819.28	2979.49
25.351	1729.58	3128.58	4980.08	3331.79	4111.92	5728.6	5122.99	7453.48	3615.42	5764.23	3909.55	2976.18
26.001	1811.26	3229.85	5089.79	3363.86	4246.14	5869.08	5219.3	7565.73	3628	5894.43	3987.06	2955.85
26.651	1865.07	3351.81	5217.28	3406.1	4331.48	6072.36	5321.2	7720.67	3645.57	5993.6	4089.39	2896.73
27.301	1905.93	3419.46	5340.64	3443.34	4448.26	6244.03	5409.31	7864.91	3735.78	6122.03	4189.08	2869.23
27.951	1979.56	3495.03	5470	3448.04	4569	6390.11	5471.88	7992.05	3822.53	6164.42	4247.39	2850.11
28.601	2012.67	3586.97	5614.9	3452.06	4646.21	6524.82	5545.54	8092.28	3909.22	6230.82	4304.93	2835.22
29.251	2053.87	3655.79	5715.68	3464.71	4760.73	6680.57	5601.4	8169.4	3999.99	6330.2	4309.36	2866.68
29.901	2115.51	3704.18	5856.54	3499.65	4874.7	6802.6	5659.46	8274.7	4130.84	6429.17	4310.56	2872.9
30.551	2167.3	3757.01	5970.63	3504.99	5009.07	6933.8	5703.62	8307.61	4248.38	6553.1	4348.5	2874.36
31.201	2231.1	3851.55	6116.51	3496.21	5081.18	7035.85	5741.15	8418.32	4355.99	6705.26	4349.61	2895.44
31.851	2315.54	3913.34	6216.52	3497.77	5209.47	7206.4	5747.35	8476.1	4463.88	6825.7	4367.57	2927.71
32.501	2425.52	3964.17	6330.79	3502.85	5274.5	7341.98	5793.04	8537.43	4563.47	6973	4408.9	2922.54
33.151	2499.32	4039.4	6442.48	3435.51	5358.11	7514.07	5783.05	8578.16	4639.48	7217.33	4418.35	2948.71
33.801	2589.42	4107.77	6529.15	3448.63	5417.5	7650.13	5823.37	8621.29	4714.71	7423.17	4464.84	2978.98
34.451	2700.45	4166.97	6617.19	3410.6	5534.32	7770.08	5838.63	8677.12	4793.54	7567.55	4561.34	2992.39
35.101	2787.7	4235.38	6688.51	3458.7	5643.96	7939.84	5856.37	8700.29	4841.14	7719.78	4606.83	3018.98
35.751	2851.76	4290.43	6760.39	3447.81	5744.82	8040.3	5929.14	8767.23	4899.77	7935.57	4673.24	3040.21
36.401	2942.84	4332.04	6802.14	3472.99	5879.99	8208.77	5966.1	8873.18	4927.6	8037.24	4726.25	3063.11
37.051	3023.72	4427.72	6853.86	3487.95	6031.5	8377.58	6005.58	8919.68	4956.76	8122.32	4769.94	3112.76
37.702	3144.32	4485.49	6913.19	3509.94	6130.77	8521.14	6038.58	9056.61	4973.05	8244	4784.4	3171.8
38.352	3221.96	4548.72	6955.3	3537.01	6252.62	8693.63	6104.52	9172.25	5029.67	8322.1	4804.12	3180.9
39.002	3316.33	4622.54	6990.25	3588.84	6381.51	8770.15	6156.04	9216.4	5070.48	8474.6	4858.13	3203.65
39.652	3374.18	4709.71	7034.66	3618.35	6445.49	8844.45	6201.4	9281.03	5127.86	8600.99	4875.98	3278.75
40.302	3466.85	4766.89	7047.2	3662.62	6556.69	9001.97	6215.31	9306.21	5257.26	8746.61	4887.55	3352.41
40.952	3556.99	4841.78	7088	3694.02	6638.03	9097.16	6274.13	9323.53	5417.7	8883.99	4899.68	3433.71
41.602	3626.74	4970	7144.29	3707.07	6698.7	9159.76	6263.47	9398.27	5569.3	8972.07	4901.6	3528.15
42.252	3754.17	5084.21	7201.43	3750.62	6801.14	9284.98	6217.41	9430.44	5750.66	9097.6	4910.78	3630.83
42.902	3880.48	5165.27	7203.85	3798.04	6904.73	9353.82	6233.64	9426.78	5884.39	9155.78	4924.66	3716.25
43.552	3996.17	5273.71	7283.05	3844.47	7013.8	9331.7	6237.96	9459.73	6030.53	9292.42	4945.03	3810.88
44.202	4099.9	5334.32	7315.6	3892.67	7078.28	9416.52	6256.02	9505.04	6195.71	9455.86	4948.89	3869.79
44.852	4189.89	5406.88	7332.9	3931.49	7192.04	9448.72	6221.22	9518.14	6356.21	9518.2	4997.38	3918.24
45.502	4296.27	5517.62	7358.49	3958.84	7253.32	9546	6245.75	9603.71	6477.58	9576	5059.22	3947.44
46.152	4424.15	5621.16	7424.25	3977.34	7373.98	9678.23	6294.07	9692.61	6608.03	9651.57	5100.07	4005.64
46.802	4503.79	5687.3	7468.83	4022.29	7456.31	9804.41	6323.92	9800.62	6677.49	9737.37	5160.19	4121.74
47.452	4618.34	5775.85	7554.76	4032.3	7553.64	9906.73	6354.99	9834.75	6763.11	9795.45	5200.16	4290.32
48.102	4735.61	5863.3	7675.09	4009.31	7596.81	9978.85	6383.85	9915.18	6807.27	9910.26	5233.13	4424.47
48.752	4767.22	5909.65	7749.97	4021.48	7643.13	10066.1	6376.19	9936.29	6815.12	10044.5	5264.95	4579.86
49.402	4825.99	5981.93	7873.45	3985.14	7700.84	10121.2	6394.53	9984.68	6884.31	10180.1	5269.92	4701.98
50.052	4886.55	6061.25	7969.04	4046.5	7770.27	10206.6	6427.72	9948.58	6907.53	10321.6	5281.13	4845.87
50.702	4911.03	6097.43	8095.6	4091.24	7863.62	10290.6	6408.79	9999.52	6970.79	10444	5307.84	4947.63
51.352	4966.23	6128.53	8113.71	4132.53	7928.3	10373.6	6439.23	10004.2	7032.96	10472.3	5312.51	5063.58
52.002	4991.61	6172.81	8146.59	4166.08	7982	10439	6487.86	9987.34	7078.52	10442.7	5341.98	5197.35
52.652	4979.15	6261.58	8194.82	4126.05	8084.82	10496.5	6477.64	10041.6	7108.35	10474.1	5349.66	5290.02
53.302	4992.78	6300.59	8225.01	4099.72	8175.44	10467.9	6471.53	10055.7	7139.24	10438.5	5371.74	5367.4
53.952	5009.27	6342.96	8290.07	4028.82	8233.85	10479.6	6525.83	10119.1	7145.12	10355.4	5371.53	5430.45
54.602	5018.97	6435.58	8327.94	3971.23	8361.85	10484.7	6595.58	10141.3	7119.9	10228.1	5349.46	5509.21
55.252	5086.54	6480.23	8333.89	3932.06	8450.91	10512.2	6577.06	10125.7	7101.41	10168.9	5370.93	5551.75
55.902	5162.42	6519.11	8371.46	3861.91	8483.35	10493.8	6628.19	10178.5	7040.66	10044.5	5402.44	5596.07
56.552	5253.05	6510.19	8438.57	3832.17	8518.79	10484.7	6633.97	10219.3	7066.6	9989.78	5446.78	5661.05
57.202	5364.94	6543.61	8501.81	3818.68	8552.15	10437.4	6602.78	10289.2	7124.99	9952.97	5419.19	5725.26
57.852	5484.58	6536.21	8533.67	3797.23	8575.01	10423.1	6667.05	10322.8	7135.73	9999.8	5455.92	5802.68
58.502	5568.81	6609.07	8598.34	3801.94	8561.02	10451.7	6709.72	10382	7172.95	10040.4	5466.36	5822.96
59.152	5661.35	6643.11	8658.01	3815.86	8622.05	10433.7	6723.53	10371.7	7231.32	10137.1	5478.1	5859.99
59.802	5736.49	6653.16	8667.35	3853.84	8652.97	10505.6	6741.07	10398.8	7217.96	10213.4	5500.1	5900.81
60.452	5851.1	6685.15	8699.4	3796.05	8682.12	10554.8	6786.08	10430.8	7245.74	10247.1	5513.49	5928.52
61.102	5942.44	6720.55	8736.47	3769.46	8732.63	10691.1	6791.58	10416.2	7272.81	10253.4	5550.87	5929.77
61.752	6033.98	6734.53	8755.38	3745.63	8784.5	10765.4	6764.21	10417.2	7354.42	10277.1	5532.99	5912.87
62.402	6106.8	6738.93	8769.06	3745.27	8823.31	10881.9	6780.53	10366.4	7375.17	10349.3	5559.74	5935.79
63.053	6223.18	6780.58	8819.59	3755.84	8855.44	11003	6799.54	10337.8	7407.59	10451.2	5516.6	5948.82
63.703	6302.67	6811.16	8823.64	3760.4	8893.62	11101.5	6797.07	10348.2	7462.77	10488.9	5506.97	5958.06
64.353	6410.39	6860.11	8845.49	3747.13	8965.93	11091.7	6788.1	10304.2	7530.8	10570.1	5491.95	6001.31
65.003	6589.62	6912.66	8866.36	3734.85	9004.12	11157.7	6791.29	10290.4	7613.62	10607	5476.91	6009.62
65.653	6748	6963.8	8900.64	3755.56	9019.47	11201.3	6798.55	10264.6	7674.81	10685.9	5450.79	5988.14
66.303	6985.01	6998.02	8989.26	3734.72	9056.41	11265.9	6875.36	10241.5	7773.12	10652.5	5451.05	6016.58
66.953	7299.06	7052.28	9023.64	3736.07	9076.4	11303.1	6894.18	10203.1	7813.7	10724.5	5535.62	6044.46
67.603	7567.58	7075.74	9067.81	3761.6	9125.82	11332.9	6823.33	10197.9	7789.57	10744.8	5513.04	6088.85
68.253	7786.68	7088.99	9089.25	3749.54	9202.8	11355.2	6849.53	10209.5	7797.04	10769.3	5579.45	6071.05
68.903	8055.13	7124.82	9176.65	3739.97	9236.05	11377.1	6872.04	10230.5	7765.28	10799.2	5601.99	6068.61
69.553	8256.19	7118.24	9226.91	3683.67	9301.21	11400.2	6896.73	10257.3	7799.91	10850.6	5659.53	6123.24
70.203	8429.06	7122.27	9274.37	3723.4	9324	11443.8	6901.25	10249.9	7754.22	10863.7	5726.11	6120.93
70.853	8620.25	7151.77	9260.17	3726.54	9355.45	11465.7	6890.94	10260.5	7744.87	10971	5753.53	6124.59
71.503	8697.57	7162.92	9254.53	3714.97	9366.79	11467.2	6916.81	10298	7795.2	10971.9	5790.82	6207.47
72.153	8803.26	7206.09	9293.75	3740.65	9399.79	11470.4	6959.7	10339.9	7776.75	11020.5	5813.57	6255.85
72.803	8897.93	7282.84	9339.7	3741.76	9459.69	11511.8	7006.89	10343.2	7781.27	11103.6	5818.26	6305.91
73.453	8938.58	7301.53	9351.52	3753.25	9470.19	11539.6	6956.32	10348.4	7824.37	11207.8	5814.64	6373.71
74.103	9070.69	7336.6	9376.56	3779.82	9481.37	11560.6	6995.21	10373	7867.67	11169.4	5798.61	6415.86
74.753	9152.52	7365.74	9402.65	3789.56	9522.87	11676	6974.86	10368.5	7858.65	11148	5813.04	6415.47
75.403	9248.45	7389.92	9471.35	3786.95	9540.43	11784.1	7001.66	10370.1	7899.09	11163.5	5787.36	6448.15
76.053	9325.27	7439.99	9546.6	3818.71	9584.23	11893.2	7028.6	10391.3	7874.53	11165.3	5758.52	6491.48
76.703	9427.59	7455.53	9561.49	3872.25	9655.19	11941.6	7049.64	10373	7951.17	11156.9	5731.33	6548.6
77.353	9576.25	7517.22	9568.69	3917.21	9683.87	12035.6	7063.93	10394.5	7982.87	11103.7	5699.19	6569.79
78.003	9639.22	7531.64	9567.4	3952.71	9750.37	12145.9	7114.19	10452.8	8051.83	11034.7	5695.02	6567.6
78.653	9693.17	7565.23	9552.25	3993.06	9833.11	12204	7102.11	10469.5	8043.05	11021.1	5705.9	6604.76
79.303	9830.33	7556.34	9502.48	4037.98	9838.33	12289.5	7091.43	10481.3	8024.07	11017.1	5692.25	6591.4
79.953	9951.39	7544.6	9503.67	4080.71	9865.72	12308.4	7137.49	10462.5	8046.79	10962.3	5700.7	6630.06
80.603	10000	7598.46	9519.35	4111.9	9883.33	12381.9	7128.41	10480.4	8103.16	10945.3	5706.02	6650.44
81.253	10059.2	7587.22	9495.44	4086.64	9913.06	12447.8	7108.08	10526.9	8139.25	10911.4	5692.63	6704.12
81.903	10142.9	7594.99	9544.83	4055.68	9880.09	12482.3	7105.71	10522.9	8220.81	10915.2	5684.26	6767.47
82.553	10194.8	7605.85	9546.72	4017.48	9916.14	12528.5	7090.55	10576.7	8317.49	10914.1	5646.39	6798.87
83.203	10265.1	7604.41	9596.52	4027.73	9953.15	12564.4	7087.94	10528.6	8405.78	10902.2	5608.22	6848.55
83.853	10264.7	7614.75	9655.99	4007.52	10015.1	12645.5	7110.22	10547	8498.71	10868.3	5637.84	6850.81
84.503	10294.7	7612.48	9733.76	3975.49	10042.3	12633.6	7107.68	10522.9	8487.28	10939.5	5626.73	6857.61
85.153	10338.8	7602.39	9854.91	3936.16	10049.9	12687.5	7072.55	10540.8	8540.56	10966.8	5661.6	6827.59
85.803	10399.3	7606.31	9970.23	3868.93	10077.9	12751.2	7083.77	10576.9	8572.45	10997	5636.73	6824.78
86.453	10463.4	7602.74	10016.6	3838.73	10070.7	12808.5	7065.75	10600.6	8590.31	10997.1	5641.32	6826.87
87.103	10555.4	7569.26	10067.4	3768.19	10106	12832.8	7081.78	10598.3	8578.1	11033.3	5669.47	6840.47
87.754	10663.6	7565.07	10110	3721.44	10199.3	12852.2	7023.27	10585.3	8568.47	11065.5	5697.33	6905.43
88.404	10813.7	7575.07	10189.3	3682.34	10212.7	12833	7035.88	10601.7	8532.82	11069.2	5736.38	6997.56
89.054	10920	7582.77	10226.7	3581.19	10268.9	12811.9	7029.96	10611.2	8521.19	11086.8	5810.63	7081.74
89.704	10984	7609.99	10292.3	3501.09	10299.9	12852.3	7052.17	10592.9	8523.93	11109.4	5818.47	7149.46
90.354	11108.5	7621.55	10343.8	3408.12	10333.4	12840.4	7010.3	10623.6	8590.89	11208.1	5869.36	7248.36
91.004	11194.3	7639.76	10437.6	3344.76	10403	12749.8	6975.45	10639.4	8639.61	11284.9	5920.15	7294.02
91.654	11289.8	7693.77	10524.9	3276.82	10419.6	12692.1	6947.54	10622.6	8616.89	11354.1	5963.39	7302.72
92.304	11381.5	7746.3	10525.8	3227.17	10358.8	12693.7	6945.85	10617.7	8575.26	11406.9	5978.32	7326.31
92.954	11415.3	7781.27	10537.9	3246.3	10411.8	12647.8	6956.5	10626.5	8626.82	11416.8	5984.06	7299.66
93.604	11403.8	7857.68	10593.9	3237.2	10402.2	12650	6945.53	10594.6	8716.93	11510.5	6000.86	7292.19
94.254	11387.7	7896.03	10579.2	3218.36	10424.2	12615.7	6916.56	10612	8727.48	11523.4	6000.49	7311.41
94.904	11338.7	7941.64	10619.1	3215.57	10482.9	12567	6898.18	10594.3	8748.41	11536	6017.72	7301.79
95.554	11201.9	7967.2	10631.8	3205.59	10522.3	12559.3	6888.32	10597.5	8793.41	11569.8	6026.15	7316.81
96.204	11103.1	7965.33	10541.6	3191.42	10510.3	12525.4	6856.76	10623.7	8813.83	11593.1	6069.28	7364.7
96.854	11014.2	8006.68	10479.4	3185.46	10508.9	12565.8	6824.79	10630.2	8890.3	11533.4	6120.27	7384.48
97.504	10975.1	7977.52	10467.9	3242.52	10495.5	12579.4	6787.56	10667.8	9001.3	11497.9	6142.55	7395.27
98.154	10980.2	7965.29	10440.4	3267.52	10498.9	12639.6	6748.76	10654.6	9030.1	11523.7	6177.95	7383.12
98.804	11044.9	7928.41	10445.3	3275.46	10494.5	12688.7	6700.65	10712.6	9017.2	11539.6	6212.16	7430.28
99.454	11036.4	7928.21	10458.8	3292.03	10509.9	12717.4	6665.49	10722.6	9088.19	11581.4	6213.18	7455.31
100.104	11077	7913.44	10454.5	3274.52	10536.3	12786.1	6653.55	10733	9113.25	11636.9	6266.6	7440.74
100.754	11135.3	7869.76	10487.6	3275.41	10537.8	12815	6635.85	10761.2	9119.26	11657.6	6271.73	7455.97
101.404	11143	7833.75	10486.9	3279.43	10578	12818.1	6609.52	10863.1	9175.33	11761.6	6249.59	7430.33
102.054	11151.1	7810.41	10520.3	3241.39	10571.9	12758.4	6586.84	10865	9248.39	11798.9	6273.64	7452.31
102.704	11128.3	7789.11	10532.8	3245.85	10611.4	12746.1	6563.94	10901.9	9355.91	11817.7	6310	7451.82
103.354	11161.3	7751.9	10584.1	3253.67	10616	12730	6564.98	10941.5	9382.01	11803.1	6355.58	7459.81
104.004	11142.5	7692.56	10646.6	3275.24	10638.7	12702.2	6547.98	10946.7	9395.76	11776.2	6388.34	7472.75
104.654	11195.3	7641.57	10713.6	3254.01	10615.9	12599.3	6549.56	10955.5	9467.77	11749.7	6395.93	7518.7
105.304	11257.1	7617.35	10730.4	3284.49	10627.1	12530.4	6590.14	10981.2	9496.25	11735.3	6420.67	7495.47
105.954	11261.8	7589.82	10721.8	3296.81	10655	12436.2	6599.67	11041.5	9475.64	11720.5	6476.23	7487.32
106.604	11284.9	7504.77	10742.6	3302.4	10646.3	12406.5	6648.8	11054.9	9538.41	11644.9	6529.3	7488.24
107.254	11266	7450.85	10748.2	3309.44	10687.8	12325.9	6643.86	11100.7	9543.26	11588.1	6574	7458.56
107.904	11318	7453.1	10774.8	3297.59	10679.2	12299.1	6672.3	11102.7	9540.94	11595.7	6560.91	7420.52
108.554	11320.6	7426.02	10768.2	3292.21	10691.1	12316.3	6715.62	11080.2	9550.31	11507	6618.89	7412.65
109.204	11275	7374.21	10812.1	3297.08	10738.7	12373.9	6697.32	11093.1	9562.21	11487.6	6611.39	7398.7
109.854	11267.9	7387.27	10854.2	3276.11	10751.9	12420.6	6725.9	11097.8	9542.95	11561.4	6633.28	7391.71
110.504	11211.4	7362.15	10896.1	3291.41	10757.5	12503.7	6717.29	11084.4	9514.34	11589	6630.16	7432.18
111.154	11140	7375.6	10994.1	3291.27	10807.9	12550.2	6695.55	11130.7	9542.98	11634.4	6647.04	7507.62
111.804	11094	7374.16	11069.9	3290.17	10790.9	12560.1	6718.44	11126.2	9475.38	11681.7	6658.87	7557.9
112.454	11059.7	7386.71	11127	3366.55	10818	12585.7	6760.07	11104.7	9454.39	11753.2	6660.23	7616.17
113.105	11069.8	7403.77	11170.9	3388.31	10853.9	12583.4	6780.53	11136.9	9442.39	11779.5	6677	7660.13
113.755	11077.8	7421.86	11127.7	3410.2	10879.3	12602.3	6785.3	11126	9383.1	11856.2	6633.14	7682.97
114.405	11165.8	7443.95	11072.7	3466.47	10855.5	12557.1	6795.48	11132.6	9308.38	11911.9	6628.95	7714.8
115.055	11223.8	7445.64	10996.6	3510.78	10911.5	12525.5	6872.88	11133.6	9300.79	11999	6653.85	7706.15
115.705	11300.3	7446.91	11006.7	3573.02	10887.5	12487.2	6879.51	11190.7	9361.09	12039.3	6622.43	7742.61
116.355	11410.4	7471.1	10990.3	3578.06	10944	12518.1	6873.28	11155.2	9354.38	12086	6616.07	7732.69
117.005	11469.6	7453.7	10959.5	3614.32	10958	12589.4	6857.1	11214.5	9366.98	12209.7	6666.11	7762.75
117.655	11564.3	7455.6	10961.6	3621.78	10998.3	12635.8	6861.96	11257.6	9393.94	12238.4	6666.35	7846.03
118.305	11613.1	7459.39	10928.1	3586.53	11014.9	12737.9	6854.46	11247.3	9409.54	12264.8	6674.54	7871.66
118.955	11634.2	7422.86	10915.8	3572.44	11023.8	12841	6861.95	11221.9	9362.94	12309.1	6700.47	7927.81
119.605	11614.2	7456.17	10908.2	3579.97	11042	12999.2	6901.84	11254.1	9375.9	12274.7	6751.33	7984.39
120.255	11583.8	7452.7	10868.9	3618.79	11044.7	13016.1	6902.11	11277.3	9371.14	12269.1	6822.45	7997.27
120.905	11524.3	7424.27	10804.3	3644.49	11052.4	13014.4	6880.81	11307.5	9359.41	12214.8	6892.75	8032.42
121.555	11444.3	7422.56	10773	3640.25	11007.4	13025	6929	11342.8	9297.76	12233.3	6910.13	8007.92
122.205	11356	7479.99	10741.8	3644.88	11019.6	12936.2	6939.11	11394.5	9268.09	12313.5	6959.44	7997.02
122.855	11261.5	7477.62	10698.9	3618.9	11019.1	12885.1	6916.53	11428.3	9199.17	12350.1	7001.1	7999.01
123.505	11093.2	7508.04	10668.1	3604.71	11023.6	12811.8	6935.79	11432	9096.05	12378.3	6982.33	7986.69
124.155	11035.8	7552.1	10664.9	3613.21	11019.4	12705.2	6963.39	11419.5	9104.57	12462.7	6994.8	8035.12
124.805	10987.3	7592	10669.9	3573.67	11071.6	12589.3	6930.12	11458.6	9067.86	12491.3	6978.12	8005.72
125.455	10940	7634.84	10714	3555.76	11046.3	12561.2	6966.57	11510.2	9065.13	12512.2	6988.63	8031.01
126.105	10875.1	7699.25	10760.6	3586.9	11044.1	12526.5	6951.45	11536.8	9003.21	12441.3	6999.08	8047.25
126.755	10896.2	7720.24	10838.4	3581.14	11088.8	12483.4	6944.34	11608.8	9053.77	12461.5	7002.6	8058.94
127.405	10889.1	7743.09	10828.7	3622.73	11132.6	12405.3	6954.38	11596.4	9026.8	12382.3	6998.83	8123.85
128.055	10896.4	7705.35	10874.5	3698.12	11173.5	12327.5	6964.59	11670.1	9014.93	12452.5	7001.55	8149.93
128.705	10861.5	7708.43	10921.9	3742.79	11207.6	12293.8	6987.3	11746.1	9043.29	12529	7052.14	8124.56
129.355	10808.4	7709.35	10947.8	3793.49	11231.1	12291.7	6966.38	11760.1	9040.34	12582.9	7096.98	8102.7
130.005	10825.5	7719.17	10929.1	3853.01	11271.2	12214	6946.52	11767.3	9065.5	12710.3	7113.74	8066.13
130.655	10819.9	7699.46	10907.4	3888.57	11288.2	12151.5	7015.76	11792.6	9045.27	12873.3	7159.47	8086.21
131.305	10829	7730.11	10939.2	3911.76	11305.3	12078.3	7043.19	11793.4	9003.16	12973.1	7201.53	8096.59
131.955	10871.5	7748.78	10942.1	3940.58	11313	12069.2	7051.41	11804.8	9007.64	13014	7228.33	8124.39
132.605	10903.7	7773.77	10964.1	4016.93	11330.7	12089.1	7063.73	11835.9	9035.87	13021.1	7242.18	8188.96
133.255	10918.2	7821.3	11026.5	4055.1	11375.4	12097.1	7063.22	11873.4	9017.08	13078.3	7262.56	8209.49
133.905	10952.1	7850.26	11067.5	4074.35	11408.7	12135.7	7070.69	11903	9009.83	13030.2	7280.49	8247.99
134.555	10972.6	7867.29	11176.1	4104.82	11412.9	12133.3	7073.29	11944.6	8989.83	13024.4	7267.38	8306.48
135.205	10988.7	7884.24	11274.7	4183.32	11435.9	12107.5	7040.75	11984.4	9049.33	12958.5	7290.37	8328.25
135.855	10962.3	7924.44	11304.2	4231.8	11463.3	12155.2	7023.62	11960.2	9064.44	12935.7	7297.28	8330.6
136.505	10968.3	7933.29	11401.1	4328.83	11479.6	12115.3	7051.82	11996.6	9111.85	12919.9	7304.97	8351.07
137.155	10933.3	7959.57	11491.9	4469.18	11519.7	12077.9	7061.76	12017	9089.7	12864.4	7285.6	8384.32
137.806	10905.8	7939.25	11559.3	4543.8	11550.2	12081.8	7093.1	12001.3	9108.88	12839.5	7296.6	8388.28
138.456	10887.2	7951.99	11649.9	4646.22	11630.2	12088.6	7084.79	12052.7	9100.44	12794.4	7295.34	8395.56
139.106	10860.4	7968.36	11766.2	4742.93	11647.8	12166.2	7112.65	12014.3	9090.46	12838.2	7297.54	8361.83
139.756	10839.9	7994.28	11771.6	4780.71	11651.8	12238.7	7079.53	12074.4	9082.89	12828.4	7320.75	8363.95
140.406	10847.3	8022.45	11757.7	4859.12	11650.7	12251.4	7112.31	12099.9	9059.35	12862.3	7347.55	8335.82
141.056	10865.5	8043.42	11792.2	4845.74	11720.2	12312.2	7149.67	12131.2	8997.73	12883.8	7353.09	8307.78
141.706	10878.7	8072.55	11826.6	4839.35	11728.6	12368.1	7195.7	12173.7	9034.83	12899.6	7368.27	8328.11
142.356	10875	8125.69	11938.3	4812.6	11702.4	12417.2	7204.83	12167.9	9000.66	12922.9	7399	8321.28
143.006	10854.4	8123.32	12070.6	4839.23	11713.6	12406.4	7213.09	12245.8	8896.72	13062.2	7417.68	8324.08
143.656	10857.2	8129.53	12199.7	4872.41	11840.9	12496.4	7213.39	12303.9	8909.1	13200.5	7427.6	8323.54
144.306	10856.3	8174.85	12345.3	4888.63	11776.7	12525	7225.24	12333.2	8899.31	13376.8	7420.21	8350.51
144.956	10841.7	8148.2	12486.4	4890.27	11789.4	12557.5	7243.28	12366.9	8847.54	13509	7401.84	8381.41
145.606	10851	8155.17	12603.9	4863.16	11822.5	12585	7259.97	12418.6	8862.12	13640.8	7387.59	8430.42
146.256	10812.7	8189.48	12695.8	4860.2	11813.5	12613.7	7299.83	12481.7	8816.08	13837.4	7387.86	8508.99
146.906	10782.1	8182.85	12840.3	4884.55	11844.6	12633.4	7323.75	12482.8	8858	13964.2	7387.2	8562.06
147.556	10769.1	8167.19	12953.8	4915.23	11820.9	12636.1	7345.26	12509.9	8806.86	14029.8	7406.25	8589.76
148.206	10758.2	8147.42	13074.5	4970.44	11808.7	12603.9	7399.57	12559.1	8770.45	14066	7423.59	8595.18
148.856	10746.6	8134.47	13105.8	5008.05	11797.8	12599.5	7385.88	12570.6	8771.54	14034.2	7466.54	8659.82
149.506	10710.2	8210.45	13085.2	5071.26	11813.2	12581.5	7409.93	12598.4	8751.3	13980.2	7469.42	8699.66
150.156	10712.5	8211.92	13068.8	5076.39	11872.6	12566	7440.92	12664.1	8804.02	13973.5	7515.75	8684.85
150.806	10728.8	8216.52	13058.3	5156.25	11810.9	12568.4	7435.4	12729.9	8849.32	13909.1	7575.3	8769.15
151.456	10703.6	8205.31	13064.6	5221.86	11786	12580.4	7437.95	12764.6	8873.28	13816.1	7579.19	8737.22
152.106	10673.6	8211.12	13088	5269.36	11862.4	12559.2	7473	12738.7	8835.58	13824.3	7588.25	8729.07
152.756	10631	8234.42	13191.7	5325.66	11817.6	12544	7446.29	12769.6	8861.34	13801.9	7660.89	8732.58
153.406	10595.1	8289.78	13281.1	5389.42	11806	12529	7473.38	12794.5	8891.99	13860.9	7690.6	8771.92
154.056	10516.9	8277.22	13389.6	5467.53	11810.9	12480.2	7479.02	12761.8	8844.28	13909.7	7730.01	8740.68
154.706	10467.6	8279.63	13368.8	5527.33	11754.3	12473.3	7521.31	12753.7	8890.64	13996.9	7761.89	8783.06
155.356	10385.1	8263.78	13336.8	5545.67	11792.8	12410.6	7545.31	12754	8898.78	14055.8	7776.48	8815.47
156.006	10314.7	8255.72	13320	5575.51	11762.4	12392.7	7522.96	12747	8930.86	14123.2	7771.85	8856.35
156.656	10257.1	8256.82	13336.2	5610.25	11744.9	12392.8	7530.12	12753.8	8971.54	14213.4	7804.68	8913.23
157.306	10237.7	8271.46	13363.2	5708.24	11733.2	12367.1	7555.8	12787.9	8988.2	14275.1	7798.84	8930.29
157.956	10178.9	8318.81	13310.8	5786.64	11736.4	12366.4	7579.49	12854.5	9078.25	14259.6	7833.45	8949.33
158.606	10136.4	8316.31	13294.9	5797.54	11678.9	12331.8	7551.11	12870.5	9071.61	14289.5	7835.17	8935.07
159.256	10089.8	8342.59	13350.3	5856.08	11681.4	12322	7546.67	12866.9	9092.43	14345.7	7827.28	8933.52
159.906	10072.8	8353.51	13390.3	5899.37	11654.7	12311.4	7595.36	12853.5	9135.25	14312.2	7860.36	8888.7
160.556	10083.9	8355.68	13515.7	5991.65	11650.2	12298.5	7590.3	12921.6	9176.96	14367.8	7897.72	8877.29
161.206	10132.9	8373.97	13649.9	6060.76	11628.5	12326.9	7618.96	12965.2	9239.05	14357.9	7896.13	8854.81
161.856	10171.1	8343.71	13739.5	6165.65	11640	12332.2	7658.78	12980.3	9258.02	14443.9	7890.68	8816.77
162.507	10218.7	8345.27	13834.9	6251.27	11598.2	12287	7684.54	12993.6	9272.08	14491.7	7927.11	8806.11
163.157	10245.4	8366.09	13918.9	6274.91	11648.2	12185	7740.74	13025.2	9311.45	14590.4	7941.26	8795.87
163.807	10266.8	8338.67	13986	6390.86	11649.9	12058.8	7757.31	13045.7	9385.38	14639	7951.8	8747.78
164.457	10312	8368.16	14027.4	6493.33	11591.6	11982.9	7786.85	13125.2	9412.09	14702.8	7939.92	8743.29
165.107	10323.5	8362.46	14120	6536.56	11593.5	11913.8	7781.7	13139.6	9463.22	14743.4	7942.86	8733.97
165.757	10358.5	8384.1	14213.5	6601.57	11577.7	11872.2	7769.6	13178.5	9515.53	14794.9	7931.62	8693.36
166.407	10425.5	8386.82	14178	6730.09	11587.3	11871.1	7799.07	13180.2	9541.78	14725	7937.84	8702.61
167.057	10436.6	8398.78	14199.2	6859.59	11595.3	11886.4	7811.63	13238.2	9592.72	14718.9	7980.78	8711.76
167.707	10449.7	8395.8	14115.3	6955.77	11583.1	11886.5	7837.29	13217.9	9649.35	14668	7990.62	8742.07
168.357	10430.2	8401.29	14061.2	7078.8	11574.3	11917.8	7842.03	13265.6	9678.34	14545.4	8020.48	8729.5
169.007	10456.2	8408.97	13988.1	7143.93	11606.5	11971.6	7861.93	13286.6	9683.89	14495.9	8071.14	8761.12
169.657	10495.3	8375.83	13901.7	7204.44	11635.1	12005.8	7866.44	13253.3	9752.39	14529.2	8140.19	8746.17
170.307	10588.9	8334.15	13797.7	7256.27	11594.4	12054.4	7885.3	13282.2	9801.78	14516.5	8137.04	8760.95
170.957	10621.9	8347.72	13761.8	7272.36	11603.9	12062.3	7916.66	13316.7	9865.38	14627.1	8128.63	8739.63
171.607	10665.4	8297.41	13701.3	7337.87	11618.1	12078.9	7935.88	13317.6	9888.34	14627.7	8139.88	8752.09
172.257	10701.8	8277.9	13684.5	7437.36	11672.5	12095	7989.05	13363.8	9948.27	14682.9	8143.61	8756.01
172.907	10774.2	8287.48	13683.1	7488.8	11673.5	12151.4	7980.76	13363.9	10082.9	14789.7	8073.98	8736.27
173.557	10766.7	8304.48	13734.2	7514.34	11709.4	12197	7992.06	13376.8	10122.9	14904.9	8048.31	8704.58
174.207	10813.2	8296.26	13736.7	7544.36	11727.3	12273.1	8018.65	13365.3	10153.2	14969.1	8013.86	8690.39
174.857	10851.3	8316.38	13843.3	7559.87	11733	12321.7	8051.81	13360.3	10258.7	15026.7	7972.47	8689.62
175.507	10818.3	8340.12	13942.3	7628.65	11687.5	12397	8070.25	13405.1	10318.1	15087.7	7974.68	8652.18
176.157	10806.9	8359.72	14029.5	7709.93	11709.2	12473.7	8078.38	13399.6	10276.3	15076.9	7969.27	8655.4
176.807	10809.5	8384.54	14142.5	7827.67	11728.6	12499	8061.03	13438.2	10282.4	15050.1	7976.35	8643.83
177.457	10770.1	8376.8	14266.5	7922.29	11704.5	12569.3	8069.97	13460.9	10268.7	15059.1	7974.64	8644.17
178.107	10741.3	8404.05	14321.8	8020.51	11696.6	12641.5	8063.27	13499.2	10247.7	15067	7982.27	8601.09
178.757	10702.6	8389.31	14355.6	8117.97	11733.9	12670.4	8091.79	13500.7	10252.3	14987.1	8012.1	8588.91
179.407	10642.6	8440.39	14427.2	8188.05	11745.2	12688.7	8147.36	13568.9	10202.4	14991.3	8011.1	8536.51
180.057	10665.1	8484.91	14471.2	8316.23	11751.6	12704.6	8154.95	13599.5	10209.7	15039.5	8000.99	8533.39
180.707	10614.1	8490.43	14435.3	8426.08	11727.6	12706.9	8188.93	13633.2	10254.2	15126.2	7951	8566.2
181.357	10563.6	8513.56	14403.9	8512.94	11800.8	12775.6	8190.32	13705.2	10285.3	15228.5	7941.43	8591.92
182.007	10487.1	8553.74	14356.1	8671.13	11822.6	12834.1	8201.1	13709.7	10286.4	15303.4	7895.66	8604.52
182.657	10477.5	8574.42	14325.2	8793.92	11853.4	12877.5	8175.39	13718.3	10295.5	15309.9	7858.84	8589.24
183.307	10417.7	8600.44	14241.2	8896.43	11842.2	12938.2	8201.73	13702.4	10302.5	15232.4	7857.86	8527.85
183.957	10352.8	8592.81	14174.7	9056.32	11883.5	12966.6	8220.14	13731.2	10365	15270.7	7846	8524.94
184.607	10307.5	8632.85	14110.4	9178.57	11862.7	12975.2	8219.09	13746.9	10377.6	15242.9	7852.21	8493.87
185.257	10266.9	8676.18	14065.1	9223.03	11871.4	13023.2	8242.56	13732.1	10420.1	15316.3	7902.31	8512.01
185.907	10207.2	8695.78	14033.4	9281.63	11861.4	13056.7	8253.64	13745.2	10431.4	15362.5	7935.44	8531.65
186.557	10185	8718.31	14038	9292.1	11906	13109.4	8263.93	13690.8	10422.9	15352	7998.27	8525.7
187.207	10147.6	8776.41	14146.1	9392.03	11892	13124.1	8245.21	13738.8	10453.3	15292.8	8038.65	8499.46
187.858	10143.3	8791.7	14278.7	9503.8	11922.1	13141.3	8315.09	13714.2	10443.8	15261.9	8047.23	8457.54
188.508	10064.1	8820.96	14378.6	9535.57	11952.5	13128.7	8317.61	13707.8	10485.2	15195.6	8075.13	8439.24
189.158	10039.5	8858.99	14435.2	9548.55	11920.5	13044.3	8352.31	13713.2	10531.2	15147.8	8047.59	8435.78
189.808	10008.6	8906.92	14471.3	9611.24	11967.7	13020.3	8374.5	13765.2	10585.7	15161	8007.71	8457.79
190.458	10013.8	8940.02	14520.9	9680.79	11977	13029	8412.52	13801.2	10662.9	15124	7976.48	8458.11
191.108	10016.3	8949.49	14496.9	9732.63	12028.8	13041.1	8433.65	13772.2	10700.8	15209.5	7969.82	8462.1
191.758	10042.1	8976.38	14467.1	9771.44	12011.3	13021.8	8426	13758.7	10759.5	15256	7910.91	8490.18
192.408	10060.1	9024.71	14451.4	9831.38	12011.3	13023.4	8385.21	13726.4	10866	15288.3	7919.22	8460.99
193.058	10078.1	9018.28	14443.6	9845.32	12078.6	13008.6	8404.64	13725	10972.5	15383.6	7881.59	8427.35
193.708	10062.6	9086.41	14402.8	9909.39	12082.9	13001.3	8438.04	13714.6	11027.6	15485.3	7865.44	8437.03
194.358	10064.8	9104.35	14509.3	9971.77	12060.7	13065.5	8471.81	13724.5	11114	15522.5	7866.11	8433.64
195.008	10040.9	9139.08	14642	9972.88	12087.8	13176.9	8501.14	13736.2	11114.2	15669.7	7903	8410.18
195.658	10017.1	9155.03	14758	9997.69	12124.9	13288.5	8506.41	13760	11215	15731.2	7898.96	8401.5
196.308	9981.22	9195.34	14849	10049.9	12124	13406.7	8499.24	13758.9	11242.4	15778.1	7914.7	8385.46
196.958	9961.11	9220.91	14889.6	10137.6	12182.4	13469.3	8518.88	13710	11232.4	15767.6	7892.88	8313.74
197.608	9960.9	9245.84	14883.9	10157.8	12249.7	13519.1	8560.24	13700	11241.7	15773.9	7876.31	8292.62
198.258	9920.8	9264.33	14833	10151.3	12242.3	13578.3	8571.32	13696	11334.8	15847.5	7841.86	8230.52
198.908	9881.9	9287.27	14813.2	10139.1	12257.7	13515.1	8575.55	13661.9	11351.7	15768.8	7811.42	8222.4
199.558	9886.07	9281.19	14686	10146.8	12304.6	13477.5	8542.96	13650.3	11368.6	15803.2	7791.1	8196.95
200.208	9882.03	9312.72	14544.8	10189.2	12335.5	13409.9	8556.97	13593.5	11396.4	15763.5	7802.02	8200.83
200.858	9871.86	9328.43	14465.8	10256.8	12345.6	13331.8	8624.25	13590.8	11438.5	15836.9	7838.3	8176.09
201.508	9847.45	9345.04	14410.7	10302.6	12361.1	13336.6	8588.18	13563.3	11484.8	15877	7834.67	8159.62
202.158	9857.36	9340.57	14409.1	10398.1	12379.8	13274.3	8597.4	13506.1	11442	15956.9	7842.45	8178.79
202.808	9887.84	9376.73	14399.6	10507.2	12389.4	13219.5	8598.51	13509.5	11462.9	15958.9	7848.85	8154.76
203.458	9881.94	9374.09	14356.2	10587.8	12427	13195	8604.72	13506.1	11463.8	16012.2	7820.03	8110.95
204.108	9864.02	9355.73	14273.8	10654	12450.2	13181.1	8635.5	13499.8	11507.7	16061.4	7828.62	8120.23
204.758	9863.85	9373.4	14288.2	10698.8	12482.7	13083.4	8660.71	13466.9	11504.5	16046.7	7773.2	8137.66
205.408	9886.3	9409.04	14245.3	10762.3	12522.1	12973.4	8657.6	13501.3	11490.7	16029.6	7736.81	8140.63
206.058	9884.02	9411.05	14215	10762.6	12558.7	12850.5	8675.03	13483.1	11450.5	15955.8	7724.64	8171.45
206.708	9914.66	9406.4	14177.5	10781.8	12534	12776.7	8651.58	13477.2	11476.4	15993.8	7701.58	8212.05
207.358	9929.84	9407.87	14171	10840.4	12543.6	12711.3	8688.59	13470.7	11390.1	15967.8	7683.44	8247.35
208.008	9937.5	9444.09	14174.1	10878.5	12580.3	12640.7	8717.67	13504.8	11374.5	15977.8	7697.21	8240.35
208.658	9976.82	9492.54	14147	10882	12626.6	12604.5	8692.55	13485.1	11365.1	15962.3	7673.78	8227.57
209.308	9986.21	9493.3	14186.9	10933	12658.5	12550.8	8695.62	13478.4	11406.1	15924.8	7659.32	8218.97
209.958	10052.7	9528.45	14168.9	10923.2	12611.3	12525	8737.9	13470.3	11419.9	15862.1	7634.69	8164.8
210.608	10071.7	9505.63	14208.8	10917.2	12680.4	12472.9	8732.65	13423.2	11485	15776.8	7608.66	8125.36
211.258	10071.1	9494.69	14217.1	10980	12753.5	12458.5	8708.66	13450.3	11510.1	15714.5	7598.88	8085.29
211.908	10089.8	9447.22	14166.4	10932.9	12758.1	12411.2	8724.34	13451.6	11537.4	15566.8	7577.27	8046.91
212.559	10117.9	9416.18	14089.8	10916.9	12765	12377.4	8743.78	13436.4	11561.6	15539.8	7569.24	8027.63
213.209	10143.2	9436.45	14066	10924.9	12842.3	12366	8739.14	13427.3	11552.4	15518.3	7562.35	7951.24
213.859	10132.9	9401.38	14006.6	10850	12875.3	12348.6	8795.05	13420.5	11545.5	15462	7550.94	7923.67
214.509	10122.1	9420.38	14048.3	10865.3	12884.2	12335.3	8779.62	13483.2	11545	15445.8	7535.39	7874.62
215.159	10109.6	9410.94	14086.8	10840	12921.3	12319.3	8784.02	13499	11528.9	15412.6	7549.82	7889.96
215.809	10095.2	9385.59	14083.9	10800.6	12991.5	12305.7	8765.59	13489.2	11525.9	15445.6	7496.94	7850.89
216.459	10084.4	9377.64	14099.7	10737.6	13038.4	12311.3	8774.21	13478	11524.6	15463.9	7449.34	7844.86
217.109	10035.2	9384.95	14118.3	10649.8	13080.7	12329	8771.05	13556.1	11537.3	15549.2	7359.08	7830.07
217.759	10001.2	9378.39	14079.1	10637.9	13136.7	12333.7	8754.44	13580.8	11612.2	15520.7	7315.9	7784.67
218.409	9921.47	9356.37	14077.6	10635.4	13173.3	12292.1	8756.75	13589.4	11615.1	15514.3	7224.86	7799.53
219.059	9910.99	9333.99	14057.2	10597	13191.8	12326.1	8788.75	13575.3	11553.3	15473.7	7129.29	7783.81
219.709	9954.99	9325.39	14019	10561.3	13198.7	12313.7	8847	13583.9	11529.7	15473.6	7078.44	7791.92
220.359	9944.73	9301.13	14063.6	10543.7	13193	12352.4	8826.52	13578.1	11501.8	15431.5	7014.33	7789.7
221.009	9927.4	9278.48	13982.7	10505.2	13172.4	12329.8	8833.78	13603.2	11493.5	15368.7	6980.04	7775.34
221.659	9930.29	9231.72	13968.2	10561.8	13254.5	12332.8	8877.77	13568.1	11478	15297.7	6947.97	7755.07
222.309	9973.74	9212.47	13904.8	10541.4	13356.8	12358.8	8848.75	13537	11538.4	15259.4	6930.27	7728.2
222.959	9981.73	9213.63	13903.7	10551.9	13360.8	12390.4	8903.79	13525.4	11501.6	15274.5	6905.85	7653.81
223.609	9962.95	9191.97	13943.1	10605.2	13390.5	12449.3	8912.19	13542.6	11568.4	15321.3	6903.99	7670.13
224.259	9973.38	9158.82	13972.5	10646.6	13398.2	12447.3	8930.61	13478.9	11563.1	15251.3	6858.86	7636.04
224.909	10001.2	9152.91	14000.6	10605.5	13399.2	12458.1	8935.36	13471.7	11545.7	15156.1	6890.53	7575.06
225.559	10022.5	9158.47	13987.8	10586.6	13444.7	12419.8	8936.54	13436.9	11575.5	15079.1	6907.27	7507.45
226.209	10049.1	9190.06	14040.3	10549.6	13432.5	12399.3	8945.43	13377.6	11553.1	14990.8	6921.92	7463.98
226.859	10035.4	9141.7	14149.7	10508.8	13450.2	12399.2	8912.62	13301.5	11557.4	14964	6926.89	7369.85
227.509	10083.1	9152.44	14273	10473.3	13411.5	12399.9	8952.81	13224.5	11547.4	14993.7	6894.29	7309.63
228.159	10076.6	9194.46	14396.7	10458.4	13437.2	12391	8923.4	13175.2	11528.2	14998.3	6909.32	7259.44
228.809	10011	9170.15	14500.8	10459	13358.1	12370.3	8884.68	13109.2	11509.4	14932.9	6901.29	7247.95
229.459	9966.92	9161.14	14537.7	10497.9	13299.9	12367.9	8945.54	13046.8	11491.8	14971.9	6894.84	7220.47
230.109	9922.72	9190.53	14480	10484	13288	12349.9	8909.5	12942.7	11467.2	14989.8	6937.69	7175.43
230.759	9973.88	9209.3	14402.9	10451	13341.3	12309	8933.56	12907.4	11469.1	14970.3	6911.62	7161.44
231.409	10002.2	9252.37	14279.9	10454	13357.9	12248	8925.53	12830.6	11481.3	14911.8	6944.28	7159.86
232.059	9982.85	9285.77	14141.3	10433	13335.3	12225.7	8946.47	12781.9	11415.1	14912.7	6946.73	7145.63
232.709	9977.86	9317.84	13918.6	10438.4	13386.4	12187.2	8952.69	12730.4	11375.4	14909.2	6980.35	7106.56
233.359	10035.8	9326.55	13743.5	10479.5	13357.3	12164	8966.35	12691.9	11345.2	14853.5	6983.44	7122.72
234.009	10069.5	9343.04	13621.2	10520.4	13373.7	12165.1	9015.21	12638.1	11320.9	14825.5	6954.2	7147.4
234.659	10108	9364.91	13514.3	10551.9	13387.8	12153.4	8977.23	12610.1	11280.9	14795.2	6938.11	7137.71
235.309	10128	9377.66	13423.7	10557.4	13387.1	12126.6	8996.17	12566.7	11280.6	14818.6	6967.04	7120.05
235.959	10154.1	9381.1	13297.3	10553.1	13468.3	12080.2	8971.92	12495.9	11261.1	14803.8	6941.26	7125.5
236.609	10179.2	9394.52	13254.9	10522	13509.8	12004.5	8967.27	12430.7	11286.2	14802.1	6947.53	7145.67
237.259	10250.3	9372.5	13178.5	10514.4	13540.7	11987.8	8958.73	12340.5	11313	14880.1	6889.15	7129.46
237.91	10229.9	9350.67	13118.5	10525.6	13560.1	11933.8	8972.65	12322.8	11339.8	14856.2	6836.4	7149.21
238.56	10182.1	9347.53	13203.2	10500	13574.8	11899.3	8970.91	12286.4	11352	14876.6	6810.16	7211.87
239.21	10138.3	9347.36	13201.7	10528.3	13559.3	11892.9	8939.93	12191.5	11378.9	14815.2	6814.43	7244
239.86	10076.2	9332.84	13222.5	10497.5	13541.6	11874.7	8929.23	12135.5	11350.3	14845.7	6803.84	7242.41
240.51	10053.6	9302.89	13225.2	10503.1	13502.2	11892.8	8983.52	12101	11368.9	14762.1	6836.04	7226.78
241.16	9993.57	9271.9	13168.4	10432.1	13516.7	11878.5	8964.96	12049.9	11366.7	14729.8	6799.43	7196.91
241.81	9942.03	9272.36	13103.6	10385.9	13451.6	11802.1	8916.67	12026.1	11367.9	14721.8	6775	7130.64
242.46	9935.67	9269.99	13053.2	10293.4	13425.8	11759.4	8887.31	12030	11309.6	14653.5	6797.02	7057.56
243.11	9942.78	9261.64	12962.5	10243	13439.8	11762.8	8913.13	12007	11259.9	14558.2	6768.21	7005.56
243.76	9973.43	9274.74	12939.5	10234.3	13425.7	11753.5	8901.25	11943.9	11244	14544.6	6759.27	7007.87
244.41	9997.71	9262.81	12968.2	10122.8	13449.4	11724.5	8890.97	11900.3	11202.3	14414	6736.75	6938.89
245.06	10050.2	9261.61	13009.4	10056.1	13460.4	11633.6	8903.91	11863.4	11189.5	14266.5	6671.15	6900.94
245.71	10126.1	9285.7	13018.9	10010.9	13474.8	11595.2	8921.8	11757.2	11222.8	14185.2	6665.38	6869.2
246.36	10128.5	9293.16	13004	9901.75	13478.6	11577.6	8900.03	11707.5	11258.8	14038.1	6653.68	6856.09
247.01	10095.3	9307.68	12982.9	9902.16	13454.6	11596.3	8880.85	11589.4	11230.8	13913.2	6630.06	6844.14
247.66	10100.1	9267.72	12891.8	9852.29	13530.2	11604.5	8933.01	11484.6	11315.6	13857	6599.45	6802.59
248.31	10141.2	9281.32	12750.7	9797.6	13463.1	11582.9	8916.82	11410.2	11345.4	13823	6571.03	6754.67
248.96	10146.1	9292.49	12588.7	9799.03	13460.2	11615.3	8917.66	11349.6	11399.6	13810.2	6530.45	6733.73
249.61	10100.6	9318.29	12470.2	9776.59	13495.2	11634.6	8955.67	11260.4	11393.6	13821.1	6482.04	6723.66
250.26	10044.6	9350.03	12382.3	9710.61	13534.8	11631.6	8936.52	11166.3	11397.9	13861.8	6495.98	6720.56
250.91	10034	9344.44	12380.2	9694.66	13511.8	11651.1	8952.03	11100.9	11365.6	13896.5	6472.22	6673.44
251.56	10008.4	9336.39	12431.5	9651.95	13527.2	11662.7	8941.7	11051.3	11297.2	13928.6	6439.82	6622.2
252.21	9994.79	9339.65	12436.7	9594.62	13504.8	11694.1	8966.9	11006	11291.2	13972.8	6426.07	6575.22
252.86	9992.41	9331.93	12386.5	9500.97	13472.5	11731.9	8948.27	10967.2	11223.8	13992.1	6378.49	6542.8
253.51	10018.1	9343.51	12315.2	9409.4	13498.3	11753.7	8916.82	10905.9	11170.9	14026.2	6350.12	6489.26
254.16	10030.6	9350.94	12230.2	9320.56	13537.2	11754.7	8951.18	10894.4	11133.8	14036.7	6337.68	6409.61
254.81	10026.8	9303.87	12055	9283.15	13528.3	11773.3	8934.74	10847.4	11093.4	14010.7	6307.69	6350.7
255.46	10028.5	9285.25	11897.5	9239.54	13573	11767.9	8970.95	10863.2	11039.7	13936.3	6317.52	6313.23
256.11	10005.5	9287.21	11821.7	9198.71	13629.6	11796.8	8971.11	10847.1	11001.6	13865.2	6311.88	6276.45
256.76	10014.2	9274.63	11753.4	9162.83	13647.8	11720.1	8969.73	10765.5	10932.4	13759.3	6319.5	6176.05
257.41	10033.9	9275.37	11665.9	9152.38	13687.8	11637.2	8984.69	10738.8	10855.4	13704.8	6337.24	6148.53
258.06	10087.5	9243.15	11586.1	9117.71	13688.3	11616.5	9012.94	10705.9	10788.5	13665	6347.02	6133.03
258.71	10061.5	9232.96	11526.8	9078.96	13712.4	11607.5	9011.09	10670.4	10764.7	13592.4	6375.06	6102.32
259.36	10063.5	9223.46	11476	9058.32	13728.2	11559.8	9010.94	10634.8	10775.5	13489	6359.28	6099.07
260.01	10038.3	9194.62	11438.8	9005.26	13766.7	11479.8	9019.56	10546.4	10722.2	13431.7	6338.5	6064.66
260.66	10043.2	9199.04	11428.3	8981.65	13796.9	11400.6	9000.1	10465.4	10713	13400.2	6332.65	6056.68
261.31	10052.1	9210.81	11418.2	8953.29	13849.2	11321.5	8996.78	10333.8	10669.3	13338.1	6316.27	6043.76
261.96	10059.5	9238.89	11386.1	8933.31	13907	11269	9022.97	10241.2	10627.3	13281.1	6307.72	6053.94
262.611	10124.8	9270.69	11338.1	8882.26	13943.5	11226.7	8976.87	10174.5	10601.7	13188.4	6315.94	6004.98
263.261	10187.1	9276.71	11269	8858.38	13973.3	11199	8912.84	10135.6	10574.7	13085.8	6311.19	5922.02
263.911	10215.8	9287.78	11155	8848.22	13996.3	11171.4	8947.72	10038.8	10526.4	13018.4	6285.58	5855.89
264.561	10228.7	9306.31	11120.4	8832.53	14086.9	11216.7	8991.49	9980.67	10535.6	13101.6	6282.35	5799.46
265.211	10310.9	9339.91	11013.8	8809.73	14138.4	11215.1	9001.19	9896.96	10508.8	13128	6293.35	5701.7
265.861	10326.5	9364.94	10911.3	8782.9	14113	11138.4	8946.14	9817.4	10481.4	13165.6	6266.77	5628.12
266.511	10377.8	9402.73	10898.9	8789.79	14194.6	11100.2	8976.83	9725.11	10491.2	13214.1	6259.45	5544.25
267.161	10394.2	9403.82	10859	8731.05	14236.6	11064.7	8961.65	9647.66	10475.3	13238.7	6211.96	5535.79
267.811	10375.7	9399.18	10857.7	8762.76	14254	11020.5	8938.65	9590.19	10419.1	13216.4	6175.52	5501.21
268.461	10396.8	9402.57	10810.6	8772.04	14259.2	10966.8	8933.97	9545.06	10406	13183.5	6109.87	5475.89
269.111	10449.8	9410.39	10835.8	8780.73	14311.1	10996.1	8885.08	9482.15	10357.3	13129.5	6087.08	5430.86
269.761	10387.3	9385.83	10780.9	8759.63	14353.1	10999.2	8898.76	9403.08	10381.7	13055.5	5971.17	5369.1
270.411	10349.4	9377.88	10790.6	8718.85	14381.2	10973	8887.75	9349.46	10364.5	12976.4	5902.95	5335.23
271.061	10346.6	9344.95	10750.4	8747.71	14403.8	10938.5	8826.63	9266.71	10367	12940.3	5834.54	5314.25
271.711	10390.2	9332.03	10663.5	8750.58	14467.2	10836.4	8830.59	9191.04	10392	12912.9	5791.84	5307.21
272.361	10423	9331.09	10571.1	8727.07	14500.5	10798.1	8834.64	9160.2	10329.4	12800.7	5746.81	5259.93
273.011	10443.7	9316.81	10491.1	8701.1	14477.4	10719.9	8804.56	9087.41	10349.6	12756.8	5690.23	5242.3
273.661	10426.7	9278.94	10422.8	8758.72	14527.1	10623.5	8807.36	9027.71	10366.2	12721.5	5650.12	5166.51
274.311	10414.5	9270.7	10391.7	8763.25	14531.9	10514.2	8770.85	8941.55	10316	12623.1	5568.83	5167.95
274.961	10400.7	9285.2	10312.2	8732.41	14552.6	10434.7	8699.97	8941.82	10251.1	12463.6	5527.35	5150.08
275.611	10424.5	9238.7	10181.8	8732.76	14599.8	10345.5	8694.04	8901.5	10211.9	12405.9	5512.03	5110.85
276.261	10429.8	9209.99	10045	8672.44	14615.3	10296.4	8661.73	8829.56	10134.7	12279.3	5505.62	5056.5
276.911	10486.2	9187.17	9886.98	8680.75	14619.9	10270	8648.28	8758.48	10193.3	12163.5	5498.4	5069.47
277.561	10507.4	9200.1	9805.76	8694.84	14679.5	10193.5	8590.94	8686.83	10202.9	12030.3	5478.03	5017.2
278.211	10548	9167.25	9648.57	8661.51	14708.9	10129.8	8590.96	8592.69	10182	11975.7	5453.29	4999
278.861	10615.6	9124.98	9602.14	8642.6	14695.2	10081.8	8544.66	8557.59	10117.2	11916	5481.85	4945.01
279.511	10638.1	9089.13	9552.44	8635.92	14725.3	10060.9	8537.97	8481.52	10148.2	11837.2	5478.78	4931.94
280.161	10704.8	9066.26	9485.42	8620.08	14749.6	10110	8502.42	8387.77	10118.3	11795.3	5484.53	4911.33
280.811	10786.1	9035.92	9405.93	8639.78	14725.7	10079.3	8449.59	8323.39	10064.3	11726.8	5453.82	4888.51
281.461	10798.8	8965.2	9315.6	8632.17	14721.6	10057.5	8481.5	8239.68	10057.7	11676	5475.39	4827
282.111	10783.7	8926.74	9260.99	8641.27	14708.2	10053	8434.83	8211.43	10032.9	11647	5462.87	4823.38
282.761	10789	8902.19	9187.85	8535.16	14705.3	10022	8410.2	8146.34	10071.2	11618	5449.68	4807.04
283.411	10782.4	8858.75	9073.04	8529.84	14698.1	10021.3	8371.01	8080.4	10074.4	11538	5425.68	4785.6
284.061	10760.7	8828.97	8885.58	8481.19	14702.2	10014.8	8370.67	8050.57	10060.5	11516.4	5414.47	4756.69
284.711	10789.6	8753.98	8757.78	8520.24	14675	9987.67	8349.62	7998.87	10055	11493	5372.74	4761.84
285.361	10784.1	8740.52	8642.73	8533.86	14662	9991.64	8293.31	7901.13	10017.1	11513.5	5337.17	4714.01
286.011	10749.4	8661.61	8641.88	8511.81	14681.6	9943.67	8350.1	7822.35	10017.1	11493.7	5311.75	4703.95
286.661	10715.8	8632.39	8636.38	8551.83	14718.5	9861.72	8293.56	7763.93	10013.2	11398.1	5265.42	4669.69
287.311	10694.7	8550.51	8630.9	8571.99	14704.8	9864.46	8262.75	7726.05	10000.3	11391.6	5206.75	4661.88
287.962	10648.6	8453.19	8623.46	8596.95	14736	9825.04	8224.06	7631.99	10016.4	11337.3	5168.98	4612.78
288.612	10643.3	8364.54	8590.52	8588.16	14718.6	9767.45	8171.53	7546.67	10027.9	11321.3	5128.5	4583.29
289.262	10677.2	8279.81	8535.52	8606.65	14714.8	9784.3	8094.85	7482.27	10052.7	11222.2	5114.54	4530.09
289.912	10676.1	8247.19	8462.22	8550.63	14713.1	9766.76	8078.72	7436.85	10026.6	11135.7	5088.97	4521.46
290.562	10653.2	8189.58	8402.05	8593.12	14647.3	9736.94	8039.27	7360.76	9975.02	11093.2	5051.41	4499.5
291.212	10685.5	8160.24	8357.77	8619.57	14648.3	9695.31	7984.69	7292.23	9998.84	11010.4	5049.13	4442.1
291.862	10685.9	8122.83	8327.49	8599.41	14613.5	9665.29	7960.54	7255.73	10001.9	10938.9	5019.84	4445.75
292.512	10763.8	8098.17	8289.9	8588.13	14624.9	9644.59	7889.24	7156.09	10037.3	10878.6	4993.5	4413.81
293.162	10768	8053.18	8259.03	8580.38	14581	9608.95	7853.86	7093.27	10010.4	10795.1	4960.78	4373.01
293.812	10791.8	8027.78	8267.04	8591.55	14608.7	9573.29	7818.31	7010.76	9979.33	10694.1	4958.09	4319.59
294.462	10813.8	7968.68	8218.46	8568.54	14608.5	9492.77	7774.97	7000.24	9932.68	10593.7	4903.33	4249.88
295.112	10862.8	7942.96	8158.61	8461.14	14656.8	9355.24	7745.32	6982.21	9934.94	10462.5	4825.92	4190.21
295.762	10857.4	7857.81	8125.2	8383.22	14712.3	9285.66	7766.96	6889.08	9942.92	10345.8	4820.53	4142.32
296.412	10919	7792.74	8068.77	8318.19	14725.7	9197.35	7757.14	6818.34	9962.59	10217.2	4777.74	4090.98
297.062	10980.5	7735.27	8004.96	8263.43	14758	9127.42	7722.67	6765.57	9980.27	10133.7	4762.35	3990.73
297.712	11039	7704.48	7996.16	8260.31	14796	9114.44	7661.87	6735.65	10008.6	10039.6	4713.04	3922.08
298.362	11051.4	7687.99	7975.96	8241.39	14787.8	9114.67	7675.67	6650.16	9990.12	10060.4	4656.5	3872.49
299.012	11037.1	7647.29	7921.56	8205.54	14792.6	9108.41	7610.3	6564.7	9930.57	10040.8	4646.66	3874.66
299.662	11007.7	7629.52	7858.27	8146.05	14870.9	9092.69	7548.45	6551.79	9968.02	9974.24	4626.45	3828.62
300.312	10979.3	7610.23	7805.85	8114.81	14833.8	9057.02	7544.46	6445.37	9930.22	9966.25	4589.36	3811.3
300.962	10965.9	7588.03	7729.8	8021.03	14840.3	9080.76	7529.68	6410.94	9841.71	9958.14	4585.6	3784.22
301.612	10954.7	7550.14	7654.08	7922.73	14793	8989.57	7461.55	6326.61	9835.55	9983.38	4537.14	3771.56
302.262	10952	7467.63	7567.11	7784.82	14741	8903.93	7417.11	6245.5	9863.45	9971.73	4521.44	3765.78
302.912	10953.5	7414.39	7434.12	7715.95	14787	8828.03	7417.68	6192.92	9851.1	9928	4536	3747.48
303.562	10963	7376.57	7284.58	7732.45	14784.6	8766.13	7359.8	6146.02	9864.95	9886.88	4511.99	3709.51
304.212	10932.8	7344.99	7129.83	7707.16	14812.2	8719.85	7389.92	6090.67	9854.61	9764.29	4482.63	3699.64
304.862	10863.6	7301.5	6960.89	7695.87	14843.8	8624.35	7374.76	6019.67	9850.26	9713.28	4427.76	3658.48
305.512	10902.7	7295.15	6877.95	7652.31	14809.1	8516.97	7323.11	5967.17	9809.69	9612.56	4435.22	3619.34
306.162	10894.4	7293.64	6786.32	7606.32	14817.4	8414.24	7295.98	5916.84	9763.19	9543.45	4416.17	3600.67
306.812	10888.7	7281.85	6738.17	7570.06	14786	8325	7258.58	5865.78	9726.42	9482.72	4398.92	3571.65
307.462	10901.4	7234.37	6695.05	7538.79	14758.7	8223.28	7269.9	5860.47	9668	9380.39	4369.43	3551.69
308.112	10900.6	7232.89	6639.64	7467.13	14674.8	8170.8	7236.22	5816.32	9668.01	9308.14	4324.14	3522.65
308.762	10848.8	7229.57	6557.85	7405.93	14685	8103.89	7180.41	5741.15	9643.73	9184.19	4273.64	3478
309.412	10877	7157.71	6431.54	7323.55	14645.3	8086.33	7151.77	5686.12	9568.14	9010.1	4226.01	3435.37
310.062	10893.7	7092.01	6383.4	7264.87	14667.9	8024.84	7108.51	5687.33	9572.32	8923.64	4180.41	3408.47
310.712	10869.8	7017.24	6333.62	7239.03	14691.3	7955.93	7082.07	5640.97	9580.71	8942.76	4151.18	3389.48
311.362	10869.6	6946.83	6253.2	7189.67	14677.9	7932.72	7069	5585.35	9604.03	8905.77	4120.14	3354.54
312.012	10834.8	6868.67	6196.39	7205.12	14664.2	7931.33	7017.77	5541.76	9612.23	8844.8	4083.63	3305.82
312.663	10782	6846.18	6117.52	7184.14	14622.2	7913.2	7000.92	5468.31	9616.1	8826.38	4032.11	3249.65
313.313	10753	6792.12	6080.48	7132.03	14661.6	7930.52	6964.07	5420.17	9569.31	8733.46	3988.18	3207.08
313.963	10742.6	6746.28	6075.88	7067.64	14613.2	7958.36	6963.87	5351.86	9522.02	8672.08	3988.46	3209.34
314.613	10708.7	6678.34	6017	6979.36	14563	7908.18	6965.86	5306.86	9522.1	8634.96	3978.85	3173.29
315.263	10704.5	6607.38	5962.96	6925.7	14562.3	7833.06	6934.46	5249.74	9439.49	8560.57	3956.43	3149
315.913	10648.4	6543.06	5919.74	6873.61	14588.3	7796.39	6932.63	5187.03	9401.17	8447.59	3944.01	3144.48
316.563	10601	6508.23	5888.02	6825.16	14554.4	7748.53	6926.14	5131.68	9375.39	8409.43	3926.5	3122.39
317.213	10626.7	6456.31	5835.14	6757.86	14531.3	7702.83	6904.52	5091.46	9289.32	8353.26	3919.57	3076.67
317.863	10611.8	6396.39	5772.04	6727.15	14497.8	7617.68	6887.83	5030.55	9270.18	8361.87	3890.34	3070.66
318.513	10604.4	6349.3	5685.56	6695.71	14534.3	7527.8	6911.56	4992.32	9230.68	8320.3	3895.06	3068.82
319.163	10592.1	6299.18	5590.71	6690.78	14531.3	7441	6829.85	4960.28	9206.17	8267.65	3859.06	3052.11
319.813	10610.9	6219.39	5500.77	6626.41	14558.5	7332.16	6822.46	4877.82	9199.36	8201.82	3844.35	3020.94
320.463	10569.6	6145.65	5399.53	6573.66	14512.6	7189.97	6809.24	4861.49	9214.56	8166.42	3808.65	2978.7
321.113	10563.6	6097.12	5339.53	6488.13	14516.1	7116.08	6822.11	4800.4	9176.57	8092.08	3778.67	2962.51
321.763	10598.2	6019.71	5301.27	6480.94	14522.7	7029.95	6745.93	4741.75	9129.21	8015.65	3743.4	2947.77
322.413	10600.9	5953.82	5317.83	6476.89	14523.6	7009.06	6766.23	4698.92	9122.53	7922.08	3717.09	2920.85
323.063	10555.5	5885.34	5334.78	6472.18	14547.1	6929.2	6757.17	4639.71	9043.31	7813.15	3699.77	2879.22
323.713	10617.9	5830.05	5300.36	6444.08	14598.5	6854.39	6710.32	4601.11	9031.1	7731.49	3685.54	2859.1
324.363	10618.2	5784.81	5272.92	6426.99	14593.1	6801.14	6679.95	4558.72	9011.28	7667	3643.63	2843.78
325.013	10620.6	5732.18	5196.4	6428.55	14660.9	6764.17	6677.86	4517.73	8949.06	7583.17	3624.35	2837.71
325.663	10619.7	5714.34	5098.21	6371.86	14608.7	6729.66	6657.47	4459.83	8882.79	7546.01	3606.77	2827.62
326.313	10642.6	5659.3	5027.47	6338.25	14569.6	6673.84	6604.76	4429.21	8883.86	7491.56	3595.88	2824
326.963	10671.5	5594.4	4955.5	6309.61	14585.2	6617.39	6582.29	4389.42	8839.1	7457.17	3584.55	2817.63
327.613	10744.7	5543.54	4833.52	6280.04	14572.6	6588.8	6578.76	4350.6	8824.74	7408.09	3542.04	2803.28
328.263	10795.7	5543.62	4794.79	6193.16	14543.2	6535.86	6558.93	4291.16	8766.92	7295.64	3501.63	2795.12
328.913	10798.8	5468.77	4747.64	6160.91	14545.4	6504	6515.99	4245.81	8740.93	7246.89	3444.79	2772.35
329.563	10791.7	5396.17	4699.59	6142.63	14501.2	6464.97	6498.31	4232.03	8746.88	7204.08	3411.81	2764.98
330.213	10725.8	5376.12	4698.86	6117.54	14497.8	6447.08	6503.36	4177.45	8706.91	7088.99	3352.23	2733.39
330.863	10728	5325.42	4702.3	6086.52	14472.9	6442.86	6535.09	4130.92	8635.05	7018.77	3283.26	2697.69
331.513	10704	5294.31	4707.9	6066.34	14454.9	6411.52	6480.11	4078.38	8602.76	6940.96	3279.29	2679.61
332.163	10718.7	5266.5	4663.95	6021.08	14462.6	6404.7	6465.17	4045.09	8630.03	6855.3	3263.57	2686.15
332.813	10723.7	5239.11	4629.96	6012.88	14439.1	6429.87	6418.59	3996.18	8588.88	6797.2	3226.5	2671.09
333.463	10704.5	5219.18	4550.47	5931.02	14390.3	6410.22	6420.59	3980.64	8615.66	6730.19	3211.03	2637.47
334.113	10678.1	5175.96	4490.45	5825.92	14385.6	6423.19	6414.32	3957.92	8557.98	6685.12	3195.02	2662.73
334.763	10691.9	5116.95	4420.89	5785.92	14328.1	6383.69	6449.06	3873.25	8524.37	6659	3174	2640.2
335.413	10708.6	5066.09	4341.95	5774.21	14310	6344.9	6396.28	3865.14	8552.05	6632.99	3166.1	2609.42
336.063	10647.6	5050.08	4256.45	5749.42	14310.6	6316.66	6421.58	3844.45	8503.97	6625.29	3139.96	2588.1
336.713	10605.9	5018.51	4148.62	5745.81	14274.6	6272.68	6368.37	3774.32	8485.86	6563.35	3089.81	2577.1
337.363	10615.6	4954.47	4095	5747	14254.7	6261.3	6309	3722.61	8425.8	6552.48	3057.1	2552.49
338.014	10590.6	4883.45	4052.5	5705.24	14286	6247.56	6280.82	3711.31	8378.78	6504.15	3027.85	2543.49
338.664	10636.2	4845.07	4001.1	5657.27	14250.1	6209.72	6237.21	3658.16	8377.57	6386.91	3002.94	2544.72
339.314	10593.5	4811.85	3958.6	5604.6	14262	6155.48	6190.06	3609.98	8328.19	6268.6	2977.29	2540.22
339.964	10589	4778.34	3916.15	5557.74	14228.4	6118.39	6185.04	3560.72	8269.11	6189.97	2964.28	2538.62
340.614	10499.3	4724.68	3891.03	5532.76	14207.8	6087.84	6174.01	3551.21	8244.61	6130.53	2927.96	2510.52
341.264	10435.8	4653.56	3850.91	5491.79	14097.5	6038.58	6137.16	3485.64	8210.08	6036.82	2898.01	2500.39
341.914	10355.2	4622.8	3814.23	5402.11	14057.9	6063.69	6157.96	3435.5	8192.43	5881.67	2881.56	2493.58
342.564	10327.4	4561.96	3778.85	5310.84	13963.7	6042.12	6112.03	3372.16	8134.04	5779.68	2861.26	2477.39
343.214	10313.6	4494.13	3742.49	5248.94	13899.4	6037.98	6075.18	3329.33	8136.32	5614.93	2841	2483.62
343.864	10290.4	4467.78	3743.69	5174.3	13866.6	6029.19	6008.92	3291.65	8113.37	5465.67	2813.8	2458.74
344.514	10300.9	4409.51	3697.45	5192.4	13759.9	5967.25	6008.79	3267.12	8089.03	5324.36	2779.08	2429.05
345.164	10347.9	4369.58	3641.95	5127.35	13710.6	5946.38	5953.82	3200.2	8060.35	5212.23	2733.46	2400.98
345.814	10298.3	4306.4	3595.53	5141.65	13675.3	5913.59	5874.46	3160.68	8061.15	5076.03	2680.13	2386.57
346.464	10274.9	4275.63	3549.29	5089.33	13624.7	5867.01	5821.33	3108.93	8051.85	5006.04	2630.13	2373.21
347.114	10225.9	4248.65	3513.95	5076.04	13586.7	5846.35	5823.03	3066.79	8046.71	4930.74	2607.48	2359.27
347.764	10177.4	4221.76	3462.6	5069.56	13620.6	5831.74	5792.31	3048.54	7953.52	4905.48	2585.82	2349.55
348.414	10121.2	4208.21	3415.11	5054.57	13549.9	5804.69	5771.19	3017.01	7952.8	4882.27	2558.43	2298.57
349.064	10091	4190.88	3339.56	5050.23	13508.9	5837.93	5716.78	2968	7966.88	4821.29	2541.27	2281.96
349.714	10073.3	4141.38	3256.32	4994.27	13454.8	5829.29	5672.56	2938.34	7943.15	4774.06	2550.81	2275.08
350.364	10038.6	4081.48	3202.28	4972.06	13414.6	5828.65	5612.13	2882.24	7899.62	4781.07	2534.57	2282.73
351.014	10031.8	4030.67	3169.07	4951.64	13378.1	5813.24	5629.24	2848.54	7877.32	4670.51	2517.51	2274.08
351.664	10005.4	3971.78	3167.51	4936.88	13337.7	5825.67	5588.52	2808.76	7839.91	4642.28	2505.71	2272.31
352.314	9993.19	3915.66	3117.93	4900.97	13308.4	5804.2	5537.73	2758.57	7860.22	4599.59	2476.16	2274.41
352.964	10033	3869.87	3115.16	4913.03	13234.3	5724.91	5525.88	2721.96	7847.28	4534.99	2486.68	2259.11
353.614	10033.1	3820.29	3094.92	4902.52	13202.1	5671.44	5489.42	2701.43	7794.66	4523.64	2457.15	2246.64
354.264	10056.3	3803.2	3082.7	4899.88	13111.3	5603.82	5446.81	2660.5	7762.21	4495.81	2441.92	2228.9
354.914	10044.3	3789.46	3063.38	4924.89	13009.9	5546.22	5375.3	2636.69	7680.35	4508.02	2429.59	2233.87
355.564	10002.3	3745.36	3056.82	4957.53	13015.8	5470.05	5348.61	2585.87	7681.49	4458.6	2392.79	2248.01
356.214	9899.66	3726.49	3054.2	4922.78	12916.7	5430.62	5287.87	2560.33	7657.92	4413.8	2373.93	2233.05
356.864	9859.33	3693.67	3037.08	4858.86	12916.5	5410.02	5300.38	2515.17	7626.25	4333.5	2348.57	2222.79
357.514	9756.47	3683.52	3039.08	4860.08	12892.4	5329.21	5271.68	2473.5	7554.92	4271.24	2345.26	2207.19
358.164	9694.51	3641.22	3048.02	4886.63	12812.6	5302.43	5212.4	2437	7571.91	4212.84	2356.04	2224.53
358.814	9553.56	3582.66	3069.24	4899.95	12757.6	5270.45	5183.99	2393.17	7587	4091.12	2349.66	2222.97
359.464	9485.56	3557.57	3057.35	4864.31	12764.1	5204.78	5119.12	2363.44	7595.63	4034.86	2352.88	2222.97
360.114	9421.14	3518.04	3027.43	4883.51	12641.8	5133.39	5119.04	2354.86	7610.26	3975.48	2345.69	2227.15
360.764	9342.38	3498.8	3021.14	4863.33	12594.9	5085.21	5110.25	2312.97	7571.83	3922.85	2339.75	2212.12
361.414	9308.05	3491.15	2976.23	4849.8	12551.7	4989.5	5068.35	2306.25	7551.81	3880.86	2325.41	2207.64
362.064	9307.59	3476.8	2970.43	4825.7	12534.2	4928.2	5000.3	2261.38	7491.59	3827.48	2298.26	2215.03
362.715	9252.82	3452.18	2956.88	4792.71	12411.7	4864.5	4970.97	2239.79	7445.84	3759.99	2284.08	2196.77
363.365	9186.68	3443.74	2964.98	4767.21	12288	4805.42	4968.04	2237.59	7368.93	3700.85	2244.6	2181.14
364.015	9157.81	3416.67	2960.08	4706.39	12206.6	4713.85	4915.17	2194.68	7325.84	3631.39	2215.6	2170.49
364.665	9087.93	3386.17	2927.86	4652.85	12123.8	4641.56	4886.36	2188.08	7308.05	3575.18	2193.71	2149.43
365.315	9064.66	3356.65	2893.55	4606.25	12041	4588.1	4813.16	2146.51	7301.44	3517.74	2176.33	2120.76
365.965	9040.34	3335.89	2868.82	4622.2	11979.6	4552.19	4761.83	2097.72	7287.78	3410.76	2161.81	2101.52
366.615	9025.83	3293.49	2847.38	4583.95	11900.6	4488.74	4754.2	2046.9	7270.97	3355.34	2143.56	2103
367.265	8999.26	3272.23	2793.61	4543.51	11829.2	4404.57	4734.39	2018.53	7236.85	3297.85	2141.06	2090.04
367.915	8937.6	3253.08	2776.08	4566.61	11768.1	4330.37	4682.15	1994.8	7173.78	3252.76	2142.62	2073.93
368.565	8891.4	3208.79	2760.88	4597.28	11721.7	4270.39	4634.22	1983.95	7191	3196.05	2113.22	2081.21
369.215	8821.86	3205.81	2728.57	4612.59	11632.8	4221.46	4618.5	1954.76	7166.37	3146.58	2099.61	2087.36
369.865	8728.19	3205.7	2711.47	4610.85	11555	4160.44	4563.63	1937.32	7167.36	3108.51	2081.57	2088.17
370.515	8668.99	3170.04	2692.82	4621.24	11459.4	4095.27	4554.27	1904.87	7095.92	3055.23	2047.69	2111.09
371.165	8612.43	3141.37	2647.14	4600.8	11357.2	4051.61	4526.37	1885.03	7023.24	3006.15	2009.09	2109.21
371.815	8567.6	3124.11	2627.08	4572.71	11253.9	4002.43	4532.9	1866.57	6957.8	2942.98	1998.75	2109.39
372.465	8537.34	3105.21	2624.24	4560.65	11142.4	3979.32	4512.87	1851.03	6931.4	2895.46	1987.07	2099.55
373.115	8527.73	3098.67	2584.21	4507.63	11071.5	3981.55	4485.94	1822.45	6920.96	2848.61	1972.93	2091.42
373.765	8468.05	3084.37	2590.98	4443.38	10970.6	3932.86	4437.09	1778.06	6929.23	2833.89	1960.38	2076.45
374.415	8443.08	3054.86	2595.35	4390.01	10872	3919.22	4369.38	1783.52	6904.69	2775.98	1953.39	2090.25
375.065	8417.54	3010.14	2580.88	4366.51	10857.8	3932.21	4370.71	1765.83	6842.02	2734.94	1941.68	2103.53
375.715	8429.21	3005.02	2582.3	4330.23	10797	3959.32	4287.38	1729.69	6789.77	2718.99	1921.17	2098.84
376.365	8436.19	2984.26	2578.95	4282.09	10713.5	3959.13	4265.46	1715.95	6743.72	2694.66	1919.43	2078.52
377.015	8446.53	2950.21	2586.39	4253.27	10630.2	3967.7	4224.98	1684.8	6710.24	2666.92	1891.66	2069.79
377.665	8445.72	2908.44	2584.68	4205.6	10574.4	3950.21	4197.42	1685.21	6678.66	2622.44	1899.12	2078.8
378.315	8423.32	2908.38	2556.94	4204.99	10470.3	3960.3	4150.74	1667.81	6648.63	2602.26	1886.92	2091.4
378.965	8356.94	2911.16	2551.74	4211.56	10411.3	3954.63	4122.26	1630.24	6543.82	2581.36	1872.38	2073.16
379.615	8278.5	2907.58	2528.78	4148.15	10369.8	3958.12	4067.89	1614.29	6500.87	2573.93	1849.29	2062.25
380.265	8155.92	2899.91	2539.72	4092.82	10247.7	3942.33	4067.27	1618.07	6468.42	2518.61	1839.76	2063.59
380.915	8133.61	2878.55	2536.5	4051.07	10165.6	3898.75	4026.64	1628.75	6395.24	2447.65	1831.2	2069.72
381.565	8109.75	2858.59	2530.65	4016.35	10074.6	3868.24	3984.38	1601.86	6391.53	2417.1	1803.56	2070.88
382.215	8073.01	2858.65	2529.24	3989.93	10045.3	3825.2	3909.74	1593	6320.84	2389.4	1777.13	2066.66
382.865	8052.49	2837.02	2535.43	3977.4	9905.42	3787.95	3914	1572.42	6234.35	2354.84	1747.72	2054.12
383.515	7969.95	2820.31	2533.54	3968.3	9833.49	3738.45	3832.67	1553.96	6158.83	2327.45	1758.12	2062.93
384.165	7877.78	2792.68	2522.31	3965.53	9802.23	3661.88	3811.79	1543.25	6126.9	2293.73	1755.5	2043.34
384.815	7801.71	2788.65	2517.25	3932.23	9754.81	3552.28	3775.92	1555.05	6097.97	2273.16	1736.14	2035.46
385.465	7710.29	2772.8	2494.72	3884.58	9692.12	3468.51	3729.59	1536.94	6035.88	2246.28	1733.17	2054.67
386.115	7628	2765.74	2479.44	3850.3	9684.44	3407.39	3704.63	1511.68	5971.16	2178.68	1750.15	2040.55
386.765	7532.34	2768.77	2430.58	3835.39	9618.06	3368.28	3712.26	1505.44	5930.38	2165.35	1719.81	2044.39
387.415	7494.47	2761.05	2402.88	3801.84	9627.07	3314.46	3657.38	1486.4	5900.18	2140.34	1711.5	2019.67
388.066	7373	2739.35	2392.05	3778.96	9549.08	3264.51	3617.87	1479.25	5838.73	2119.99	1703.33	2011.48
388.716	7312.75	2746.6	2378.87	3719.16	9509.64	3210.85	3590.31	1474.83	5823.64	2113.75	1709.11	2006.04
389.366	7270.05	2731.56	2348.66	3698.66	9456.59	3171.86	3543.83	1479.01	5820.76	2078.89	1704.87	2013.96
390.016	7192.16	2728.43	2345.49	3639.58	9349.18	3133.28	3499.83	1469.7	5786.35	2078.34	1706.37	2036.69
390.666	7126.81	2730.77	2350.41	3590.24	9293.93	3075.14	3454.34	1440.56	5742.64	2049.57	1687.48	2015.17
391.316	7070.48	2712.01	2336.87	3562.15	9210.47	3053.53	3444.03	1463.56	5709.43	2044.75	1682.94	2015.53
391.966	7026.86	2690.53	2325.15	3530.29	9135.5	2999.96	3397.32	1458.04	5654.92	2004.3	1673.67	2020.3
392.616	7003.71	2680.64	2306.69	3504.08	9031.36	2961.51	3334.14	1439.99	5641.45	1983.28	1661.83	2017.48
393.266	6993.29	2669.77	2334.46	3466.74	8914.64	2933.24	3278.44	1438.23	5602.99	1939.11	1678.94	2029.28
393.916	7028.45	2648.38	2331.71	3382.32	8855.71	2932.66	3215.85	1423.36	5605.4	1893.93	1661.28	2043.86
394.566	7066.29	2657.94	2301.03	3306.49	8736.78	2891.96	3221.87	1420.7	5600.95	1901.58	1654.03	2020.52
395.216	7134.81	2661.18	2302.94	3232.49	8658.71	2919.07	3193.81	1426.11	5559.07	1895.64	1642.13	2021.72
395.866	7188.41	2634.75	2309.64	3228.88	8557.75	2887.21	3174.51	1419.59	5509.18	1867.26	1632.23	2039.91
396.516	7222.15	2621.75	2299.05	3196.44	8449.91	2871.06	3116.53	1425.02	5520.29	1852.61	1629	2019.01
397.166	7278.24	2629.08	2302.49	3144.64	8360.33	2850.82	3062.76	1446.28	5489.68	1848.27	1620.94	2039.86
397.816	7280.94	2612.73	2279.72	3154.02	8257.81	2830.31	3058.84	1443.17	5470.97	1836.52	1603.33	2043.98
398.466	7261.13	2607.27	2282.37	3120.31	8147.36	2799.28	3044.19	1424.1	5398.73	1846.56	1606.29	2070.29
399.116	7265.47	2585.02	2293.15	3109.18	8040.61	2799.37	2977.11	1412.95	5355.86	1855.32	1608.41	2083.19
399.766	7294.49	2578.19	2302.28	3115.51	7948.89	2788.17	2950.55	1418.15	5322.7	1811.84	1600.48	2071.01
400.416	7279.53	2573.27	2320.38	3105.59	7848.9	2763.53	2909.33	1422.75	5244.1	1784.14	1608	2075.83
401.066	7223.35	2575.91	2338.52	3121.26	7773.91	2746.16	2876.85	1396.33	5198.76	1777.89	1608.44	2090.81
401.716	7167.98	2566.18	2326.98	3112.76	7690.84	2709.91	2829.84	1396.78	5102.46	1782.34	1601.55	2096.71
402.366	7156.06	2555.65	2311.84	3113.38	7577.38	2691.71	2828.33	1416.78	5051.46	1786.88	1610.3	2120.22
403.016	7107.04	2541.07	2294.62	3132.53	7528.5	2643.05	2814.01	1408.74	5000.24	1759.68	1604.28	2122.86
403.666	7070.6	2530.01	2294.95	3093.13	7416.74	2599.02	2791.74	1391.65	4948.9	1731.9	1606.87	2128.58
404.316	7040.43	2533.72	2262.98	3063.24	7311.6	2562.51	2781.62	1383.8	4901.64	1714.54	1609.23	2124.74
404.966	7021.68	2532.73	2237.76	3041.7	7249.32	2521.8	2748.84	1392.7	4888.2	1714.66	1605.56	2156.71
405.616	6937.41	2525.36	2232.9	3006.6	7199.38	2502.73	2732	1381.26	4919.79	1735.09	1610.4	2172.3
406.266	6899.46	2516.02	2215.18	2968.52	7085.97	2486.36	2689.59	1369.02	4881.58	1730.74	1614.56	2178.65
406.916	6842.79	2528.08	2216.4	2954.93	7026.65	2464.63	2667.93	1384.95	4833.39	1722.57	1612.76	2204.03
407.566	6788.27	2518.64	2201.15	2943.09	6945.33	2460.55	2642.72	1374.48	4812.4	1677.79	1595.47	2206.53
408.216	6786.81	2520.63	2203.04	2889.55	6894.67	2437.57	2639.62	1361.4	4768.92	1654.44	1612.94	2220.53
408.866	6765.6	2527.46	2213.87	2822.88	6777.28	2423.73	2650.18	1371.93	4762	1660.03	1595.03	2230.82
409.516	6754.35	2508.37	2207.73	2783.58	6749.46	2456.6	2605.07	1369.07	4732.55	1667.32	1617.63	2249.96
410.166	6777.92	2489.08	2191.28	2744.71	6728.12	2467.97	2578.94	1357.09	4705.46	1679.19	1615.62	2254.21
410.816	6787.15	2478.8	2197.88	2735.04	6659.53	2478.58	2539.53	1362.89	4655.54	1636.14	1631.31	2268.56
411.466	6761.78	2465.62	2175.95	2717.32	6589.94	2477.44	2532.88	1364.4	4635.75	1667.46	1611.5	2273.81
412.116	6723.04	2461.15	2200.95	2698.75	6551.91	2514.3	2509.25	1345.77	4614.03	1635.58	1603.75	2287.98
412.767	6648.75	2442.92	2186.95	2678.51	6531.61	2522.12	2484.59	1363.4	4598.4	1587.41	1603.91	2310.52
413.417	6607.22	2434.83	2181.79	2648.14	6493.77	2506.03	2464.73	1361.47	4567.04	1556	1598.51	2315.77
414.067	6546.94	2452.77	2197.91	2589.5	6464.25	2490.49	2434.08	1347.52	4516.75	1537.3	1581.29	2325.46
414.717	6568.78	2455.57	2191.73	2554.15	6437.39	2445.51	2427.37	1362.78	4474.43	1535.09	1595.83	2334.7
415.367	6509.87	2433.3	2192.89	2537.96	6400	2448.44	2424.95	1390.7	4430.33	1523.32	1599.2	2354.5
416.017	6505.89	2429.32	2188.26	2529.18	6360.67	2433.79	2406.32	1398.65	4396.18	1504.91	1598.48	2364.12
416.667	6462.97	2428.08	2163.55	2545.83	6299.36	2429.11	2390.36	1417.31	4392.86	1472.36	1591.98	2372.79
417.317	6426.35	2422.22	2152.81	2571.63	6249.27	2392.82	2388.64	1434.75	4366.44	1433.29	1585.86	2385.91
417.967	6359.95	2420.34	2160.76	2559.22	6177	2383.32	2324.29	1460.13	4277.82	1438.14	1577.89	2396.19
418.617	6281.59	2426.41	2182.73	2563	6072.91	2342.24	2318.17	1455.97	4274.93	1436.06	1573.86	2402.03
419.267	6170.3	2406.3	2169.52	2529.19	6036.03	2331.4	2283.68	1448.73	4258.85	1412.29	1583.31	2401.86
419.917	6122.57	2400.99	2150.08	2478.98	5964.96	2314.96	2284.3	1420.55	4229.38	1451.49	1595.94	2409.86
420.567	6090.83	2414.51	2139.74	2453.3	5960.8	2283.66	2267.01	1391.86	4155.87	1457.95	1594.45	2407.35
421.217	6022.7	2389.91	2126.54	2401.38	5886.57	2264.56	2252.53	1370.46	4111.55	1433.1	1597.46	2441.61
421.867	5981.31	2390.53	2117.11	2345.85	5782.88	2217.86	2220.64	1378.77	4066.75	1442.46	1573.27	2430.59
422.517	5925.71	2377.8	2132.5	2341.44	5754.39	2161.7	2206	1374.01	4052.66	1481.78	1577.15	2443.88
423.167	5892.49	2387.56	2158.07	2345.78	5680.33	2133.54	2214.57	1377.9	4032.86	1443.92	1577	2450.65
423.817	5826.29	2384.46	2146.44	2307.82	5620.1	2122.26	2235.13	1377.88	4011.19	1407.92	1598	2450.48
424.467	5807.68	2375.52	2131.6	2282.63	5565.89	2111.14	2216.09	1370.95	3982.93	1407.92	1590.66	2471.86
425.117	5820.2	2357.57	2137.75	2243.51	5498.81	2093.65	2228.76	1381.92	3976.8	1383	1581.09	2503.67
425.767	5828.5	2361.52	2143.45	2218.01	5479.86	2064.61	2205.51	1385.39	3944.96	1363.24	1559.65	2500.86
426.417	5811.15	2366.5	2149.88	2188.19	5443.74	2054.09	2207.59	1371.5	3908.79	1379.54	1558.7	2501.61
427.067	5780.58	2362.73	2156.58	2199.63	5389.46	2036.51	2213.27	1394.93	3873.93	1376.6	1548.65	2492.95
427.717	5737.48	2351.01	2174.47	2220.96	5345.27	2015.22	2209.44	1383.5	3832.81	1357.21	1562.02	2506.69
428.367	5706.8	2340.6	2191.59	2244.81	5311.93	1981.55	2195.23	1386.62	3745.48	1405.38	1571.47	2501.52
429.017	5606.01	2337.22	2188.95	2200.76	5285.9	1957.09	2173.62	1373.86	3688.58	1394.35	1594.92	2509.2
429.667	5493.76	2345.14	2216.02	2198.94	5232.64	1960.26	2163.15	1361.69	3643.32	1384.61	1587.25	2529.35
430.317	5482.3	2348.65	2210.05	2227	5210.81	1947.61	2149.32	1350.7	3588.21	1409.05	1564.46	2554.04
430.967	5429.22	2335.23	2207.92	2219.16	5154.87	1959.29	2133.15	1353.4	3562.54	1388.86	1579.32	2561.7
431.617	5406.86	2330.99	2231.21	2174.68	5120.3	1920.3	2116.01	1359.4	3520.45	1366.3	1584.51	2541.44
432.267	5363.25	2334.95	2254.5	2153.82	5094	1898.64	2115.43	1345.43	3504.08	1357.74	1579.58	2552.43
432.917	5325.21	2347.76	2256.18	2099.77	5060.92	1909.3	2111.74	1361.18	3464.84	1358.38	1580.65	2549.57
433.567	5230.42	2330.12	2267.45	2094.13	5008.5	1905.18	2071.86	1369.26	3416.26	1382.17	1586.01	2577.51
434.217	5170.33	2339.14	2288.29	2061.8	4961.83	1884.71	2059.51	1362.85	3399.3	1380.88	1576.86	2571.88
434.867	5113.58	2341.6	2298.62	2031.22	4937.86	1878.81	2068.85	1367.09	3313.12	1379.6	1559.66	2558.67
435.517	5016.44	2365.08	2316.32	2003.32	4888.57	1860.99	2067.76	1374.38	3250.28	1407.19	1564.79	2582.97
436.167	4998.79	2383.65	2322.4	1992.55	4834.33	1846.79	2038.56	1383.75	3246.97	1419.26	1577.83	2583.24
436.817	4980.89	2361.44	2334.84	1992.38	4794.88	1847.85	2008.76	1399.14	3207.9	1416.31	1586.04	2593.39
437.467	4983.28	2379.65	2324.29	1969.22	4734.78	1834.13	2027.19	1403.11	3162.48	1467.38	1586.84	2596.99
438.118	4956.31	2381.82	2319.9	1961.7	4704.75	1831.14	2053.24	1405.37	3125.86	1440.8	1593.01	2623
438.768	4938.14	2383.46	2320.88	1954.03	4731.57	1821.49	2053.22	1396.24	3093.94	1441.35	1589.92	2625.6
439.418	4904.57	2409.07	2314.68	1974.62	4652.16	1817.39	2056.52	1394.26	3033.36	1463.46	1596.72	2638.65
440.068	4888.9	2405.58	2308.77	1963.49	4607.92	1800.11	2022.59	1379.74	2994.61	1465.81	1615.34	2658
440.718	4871.12	2414.92	2301.71	1969.08	4548.13	1818.06	2007.75	1382.1	2961.75	1464.15	1625.71	2650.68
441.368	4781.55	2409.39	2298.03	2012.09	4572.1	1796.76	2037.05	1381.43	2901.44	1458.46	1633.7	2649.67
442.018	4691.75	2397.12	2316.98	1987.6	4536.08	1765.61	2022.56	1371.61	2881.26	1429.32	1643.72	2660.31
442.668	4567.62	2392.97	2311.96	1995	4514.34	1762.12	2005.31	1363.12	2837.04	1435.42	1666.93	2641.25
443.318	4483.08	2380.15	2335.66	1999.57	4460.62	1756.43	1988.92	1368.62	2803.23	1473.92	1667.08	2655.83
443.968	4406.04	2359.19	2338.33	2005.35	4422.73	1753.93	1981.35	1403.65	2782.73	1495.62	1664.74	2664.33
444.618	4314.58	2365.64	2350.83	2009.14	4376.91	1743.29	1974.16	1389.91	2772.05	1502.18	1702.87	2673.57
445.268	4296.74	2362.12	2374.84	1971.06	4340.32	1735.15	1949.48	1416.76	2750.47	1474.91	1696.57	2696.76
445.918	4259.79	2372.7	2417.7	1988.03	4339.28	1733.9	1923.36	1424.32	2737.77	1486.65	1702.65	2689.97
446.568	4232.94	2371.14	2447.92	1964.88	4283.99	1731.39	1922.88	1429.53	2726.85	1484.47	1723.12	2720.24
447.218	4208.77	2383.43	2462.44	1968.46	4292.79	1734.47	1951.33	1424.29	2659.98	1487.8	1708.64	2740.35
447.868	4177.25	2388.08	2493.57	1967.45	4261.79	1735.92	1937.62	1419.83	2645.34	1544.79	1716.67	2754.38
448.518	4141.42	2386.75	2530.82	1959.19	4248.09	1758.49	1943.31	1451.92	2608.01	1524.4	1722.21	2761.38
449.168	4143.42	2393.13	2550.14	1934.31	4230.92	1746.4	1932.91	1488.72	2572.97	1514.78	1712.75	2783.19
449.818	4104.28	2391.66	2552.89	1939.54	4204.5	1763.37	1924.5	1496.73	2543.98	1548.35	1718.41	2787.28
450.468	4093.69	2401.2	2569	1940.99	4190.79	1778.55	1933.12	1510.2	2517.21	1587.96	1731.86	2802.8
451.118	4094.1	2413.92	2591.54	1910.66	4146.25	1765.89	1914.29	1521.23	2479.76	1573.2	1741.22	2825.82
451.768	4069.4	2418.77	2594.51	1904.02	4148.38	1764.39	1898.84	1530.88	2441.8	1562.22	1724.38	2836.3
452.418	4043.34	2433.14	2617.35	1900.35	4127.68	1768.75	1886.37	1528.68	2440.6	1551.5	1739.74	2848.3
453.068	4030.88	2441.9	2620.61	1890.98	4084.55	1772.31	1889.58	1518.53	2437.5	1582.62	1749.66	2877.56
453.718	3994.88	2435.6	2627.28	1866.5	4089.83	1762.15	1908.38	1544.53	2396.03	1590.73	1749	2881.81
454.368	3983.55	2456.39	2632.2	1869.33	4038.69	1772.11	1913.69	1546.96	2362.95	1601.02	1773.03	2927.82
455.018	3929.14	2456.67	2600.68	1826.73	4044.09	1774.58	1919.76	1545.96	2367.78	1600.75	1774.15	2973.78
455.668	3862.71	2493.59	2601.7	1796.07	4038.63	1758.18	1960.07	1536.44	2317.9	1619.74	1776.08	2989.79
456.318	3812.8	2487.2	2628.19	1772.75	4009.18	1772.89	1946.16	1526.25	2288.47	1601.03	1753.15	3015.03
456.968	3778.15	2478.78	2612.15	1768.2	3990.73	1801.11	1962.77	1538.77	2246.8	1604.23	1777.87	3067.4
457.618	3755.27	2483.07	2609.04	1736.13	3973.45	1789.45	1960.15	1544	2254.87	1600.61	1776.25	3078.08
458.268	3711.11	2491.25	2612.17	1749.78	3955.11	1800.33	1979.62	1542.6	2203.44	1615.88	1777.7	3095.01
458.918	3689.8	2489.44	2632.45	1737.41	3967.63	1802.51	1982.52	1531	2137.04	1594.96	1789.13	3114.32
459.568	3608.51	2516.43	2646.97	1726.65	3937.31	1805.62	2013.61	1554.69	2130.36	1639.19	1792.61	3134.58
460.218	3568.25	2513.26	2644.99	1751.95	3932.91	1815.84	1989.65	1563.86	2113.07	1668.63	1802.54	3174.53
460.868	3530.29	2530.34	2640.81	1736.66	3889.91	1824.6	1958.94	1568.05	2079.63	1659.07	1804.62	3189.4
461.518	3486.89	2521.62	2663.65	1729.06	3899.07	1832.49	1916.34	1586.86	2050.08	1664.82	1817.5	3228.19
462.168	3442.98	2535.35	2679.11	1701.84	3857.11	1814.88	1957.25	1594.69	2038.51	1690.17	1813.27	3243.21
462.819	3414.15	2531.33	2677.28	1711.44	3876.5	1819.08	1949.24	1618.66	1984.19	1676.16	1798.24	3259.63
463.469	3354.68	2540.47	2679.3	1691.83	3877.73	1805.89	1967.04	1623.83	1991.77	1687.94	1813.79	3271.88
464.119	3353.22	2545.57	2706.91	1655.4	3827.45	1801.36	1938.7	1626.21	1934.61	1726.22	1824.52	3310.77
464.769	3337.9	2563.39	2732.16	1604.73	3792.79	1791.43	1953.59	1644.49	1924.9	1711.56	1815.56	3340.95
465.419	3305.24	2553.81	2733.25	1579.18	3770.6	1778.3	1954.36	1660.16	1898.54	1733.16	1802.73	3377.65
466.069	3246.56	2570.74	2760.59	1515.94	3773.45	1767.08	1930.58	1662.63	1869.88	1730.83	1813	3395.94
466.719	3207.89	2573.08	2753.12	1503.61	3747.72	1765.72	1932.48	1662.94	1849.51	1752.97	1830.88	3381.59
467.369	3161.24	2581.16	2755.34	1475.24	3738.35	1754.2	1938.25	1687.9	1875.86	1743.46	1813.42	3400.45
468.019	3111.29	2585.58	2778.91	1440.64	3720.64	1730.79	1951.75	1715.75	1825.54	1762.2	1820.81	3439.4
468.669	3089.12	2591.05	2816.01	1418.65	3703.61	1727.69	1965.8	1715.2	1843.16	1763.33	1849.57	3441.26
469.319	3043.12	2602.62	2808.98	1387.1	3702.65	1715.14	1972.56	1737.52	1814.1	1787.15	1847.84	3454.11
469.969	2999.57	2614.16	2831.84	1391.28	3648.01	1710.38	1950.48	1738.29	1760.35	1813	1872.2	3461.09
470.619	2967.17	2618.96	2878.82	1409.21	3642.45	1709.92	1923.75	1754.12	1752.09	1823.31	1895.06	3467.85
471.269	2948.48	2633.47	2905.81	1340.84	3614.46	1704.95	1936.8	1797.25	1714.14	1832.07	1890.24	3463.64
471.919	2913.07	2640.99	2930.98	1343.97	3610.39	1693.11	1939.93	1808.6	1696.09	1859.32	1880.17	3464.93
472.569	2873.86	2656.87	2945.68	1354.8	3578.64	1695.88	1929.9	1839.03	1693.23	1892.03	1895.35	3480.81
473.219	2875.81	2655.85	2981.5	1337.2	3546.67	1679.65	1956.64	1832.31	1634.22	1905.01	1903.85	3501.47
473.869	2846.28	2667.67	3030.01	1330.31	3520.93	1681.69	1943.9	1860.01	1627.59	1901.41	1908.36	3528.19
474.519	2797.18	2699.89	3059.7	1339.3	3511.69	1686.98	1955.41	1880	1658.01	1933.11	1918.9	3542.02
475.169	2768.57	2709.11	3091.6	1347.83	3503.14	1691.64	1936.1	1889.26	1641.77	1927.46	1927.13	3577.93
475.819	2728.18	2707.73	3109.75	1329.11	3454.55	1691.76	1947.91	1913.81	1613.1	1938.12	1950.84	3609.58
476.469	2696.64	2736.91	3134.1	1331.14	3487.55	1676.94	1950.69	1922.7	1595.46	1932.35	1934.92	3648.21
477.119	2698.1	2737.9	3145.92	1336.82	3413.5	1696.05	1937.27	1968.25	1558.27	1979.17	1960.69	3686.12
477.769	2674.44	2753.49	3157.91	1301.88	3432.88	1676.6	1982.44	1987.7	1552.91	2015.32	1968.08	3684.32
478.419	2668.29	2779.72	3204.96	1295.04	3392.22	1677.29	2002.54	2008.26	1555.67	2025.33	1982.73	3703.69
479.069	2630.71	2797.66	3244.2	1318.78	3377.32	1692.47	1987.85	2034.14	1510.46	2057.18	2011.74	3744.4
479.719	2615.11	2811.42	3246.65	1307.06	3386.81	1699.55	2008.47	2020.57	1506.05	2093.37	2003.81	3739.52
480.369	2584.32	2824.72	3272.91	1296.75	3396.3	1701.21	2028.77	2043.83	1493.81	2106.26	2009.27	3740.25
481.019	2611.33	2815.76	3292.95	1287.04	3350.48	1715.96	2041.59	2097.18	1505.58	2102.9	2020.25	3763.92
481.669	2605.79	2825.06	3297.34	1302.4	3340.95	1706.94	2037.19	2144.85	1459.36	2149.4	2060.99	3792.26
482.319	2601.02	2831.39	3315.7	1310.86	3354.34	1697.54	2026.47	2166.96	1487.5	2149.36	2072.28	3806.43
482.969	2606.67	2859.12	3336.91	1299.4	3310.57	1715.44	2059.53	2186.29	1496.64	2183.91	2083.75	3858.11
483.619	2605.32	2869.4	3358.03	1298.99	3307.66	1712.51	2070.2	2215.23	1460.03	2190.88	2075.4	3865.25
484.269	2589.05	2888.17	3375.74	1341.34	3311.45	1718.75	2091.26	2260.2	1490.86	2224.36	2095.95	3897.77
484.919	2561.17	2911.7	3407.24	1340.08	3307.09	1729.18	2075.15	2280.93	1478.69	2244.51	2129.54	3917.51
485.569	2503.11	2927.99	3403.51	1307.78	3277.95	1699.26	2089.96	2298.25	1460.43	2275.95	2132.52	3964.73
486.219	2502.45	2935.61	3428.12	1277.01	3254.35	1701.82	2106.63	2312.24	1508.22	2310.26	2161.76	3978.28
486.869	2448.48	2955.05	3421.91	1287.9	3278.96	1696.92	2115.37	2353.09	1480.6	2336.21	2191.58	3982.09
487.52	2419.52	2980.54	3444.57	1309.42	3259.18	1698.24	2107.7	2368.29	1459.99	2411.78	2207.49	3980.14
488.17	2388.43	2997.01	3451.25	1297.48	3265.26	1728.63	2130.33	2350.39	1447.24	2431.11	2232.64	4003.15
488.82	2348.71	3018.22	3478.38	1255.73	3239.09	1722.08	2117.99	2398.05	1443.59	2445.08	2278.87	4013.15
489.47	2317.85	3034.2	3500.2	1194.65	3220.39	1733.49	2139.08	2400.29	1437.7	2472.05	2293.85	4059.42
490.12	2312.59	3041.94	3537.61	1201.54	3199.17	1714.64	2157.81	2394.51	1396.54	2427.77	2322.45	4104.57
490.77	2327.91	3079.11	3561.78	1212.6	3188.93	1736.66	2178.2	2414.6	1408.99	2441.66	2356.8	4139.52
491.42	2336.85	3094.04	3629	1231.78	3184.62	1750.15	2178.38	2417.36	1415.98	2461.54	2378.61	4155.08
492.07	2306.49	3121.78	3698.58	1216.71	3191.37	1771.44	2195.26	2447.65	1392	2491.27	2380.08	4157.27
492.72	2313.85	3139.88	3777.84	1223.85	3180.4	1780.76	2170.92	2448.44	1381.97	2496.05	2401.1	4156.84
493.37	2303.08	3176.9	3836.68	1211.49	3154.92	1800.94	2230.83	2452.62	1392.27	2500.46	2403.85	4181.41
494.02	2282.35	3185.9	3871.74	1214.29	3165.13	1807.91	2222.1	2471.45	1365.18	2550.36	2433.12	4195.05
494.67	2271.24	3217.43	3882.64	1219.26	3174.39	1821.54	2235.51	2457.03	1381.29	2560.9	2464.81	4216.07
495.32	2240.39	3222.83	3914.64	1203.4	3142.62	1836.75	2255.03	2454.18	1389.17	2583.75	2485.1	4240.22
495.97	2267.56	3255.13	3920.23	1189.06	3153.7	1841.3	2240.83	2474.05	1368.73	2615.12	2517.78	4231.74
496.62	2274.05	3278.77	3908.99	1186.97	3129.03	1835.71	2275.2	2471.75	1357.58	2608.91	2531.27	4240.33
497.27	2243.46	3293.19	3931.04	1172.65	3166.07	1822.94	2304.71	2487.07	1360.49	2633.3	2583.31	4240.27
497.92	2222.45	3295.95	3946.86	1179.65	3156.85	1833.35	2296.76	2528.13	1346.1	2680.56	2610.83	4205.79
498.57	2203.84	3320.56	3983.49	1213.14	3119.02	1828.9	2325.75	2545.5	1335.98	2728.96	2650.51	4185.27
499.22	2200.55	3340.68	4028.54	1192.9	3152.17	1836.94	2341.05	2548.78	1327.58	2729.26	2663.85	4215.6
499.87	2165.89	3370.75	4043.33	1213.03	3163.1	1853.5	2329.73	2542.17	1348.55	2754.43	2679.59	4208.27
500.52	2170.53	3415.45	4102.92	1241.64	3157.24	1863.43	2347.6	2516.14	1330.24	2781.2	2693.57	4234.78
501.17	2143.84	3429.42	4117.55	1268.36	3146.73	1868.95	2347.75	2536.94	1307.47	2810.48	2738.29	4253.21
501.82	2102.71	3471.33	4124.38	1232.45	3154.89	1883.6	2402.09	2565	1332.61	2814.06	2751.34	4266.74
502.47	2123.57	3510.25	4133.53	1236.64	3172.89	1916.58	2419.31	2549.39	1277.75	2814.93	2783.98	4278.47
503.12	2097.64	3530.03	4120.93	1226.57	3137.19	1933.88	2429.23	2546.97	1259.81	2828.22	2813.53	4289.81
503.77	2085.14	3553.17	4094.77	1216.84	3131.18	1967.4	2452.3	2570.39	1268.26	2872.02	2863.91	4314.84
504.42	2084.26	3527.29	4093.7	1159.62	3162.06	1976.23	2439.25	2579.55	1259.69	2919.92	2923.66	4301.32
505.07	2089.81	3564.78	4088.32	1124.54	3129.87	2005.71	2472.18	2588.28	1264.61	2934.6	2954.86	4322.65
505.72	2081.12	3577.1	4068.02	1109.15	3102.96	2033.31	2497.4	2609.95	1259.78	2974.67	3001.21	4370.62
506.37	2078.36	3581.53	4065.21	1122.66	3128.9	2070.81	2506.7	2627.81	1248.63	3009.37	3058.46	4369.51
507.02	2060.29	3609.44	4059.29	1109.97	3127.97	2055.95	2501.15	2631.26	1215.72	3053.32	3106.87	4375.73
507.67	2055.95	3631.2	4077.22	1117.22	3118.7	2068.24	2498.55	2624.48	1218.26	3075	3134.6	4363.26
508.32	2065.63	3671.9	4074.74	1109.29	3110.25	2077.58	2529.17	2654.56	1219.35	3122.94	3141.79	4359.31
508.97	2050.61	3674.4	4050.49	1098.86	3100.36	2119.62	2552.35	2679.6	1203.58	3136.91	3141.14	4377.56
509.62	2027.08	3707.91	4023.07	1122.57	3119.41	2117.28	2592.15	2694	1199.85	3214.64	3163.47	4352.49
510.27	2004.66	3746.54	4029.75	1126.27	3122.25	2123.19	2613.09	2719.09	1202.27	3280.01	3214.55	4376.82
510.92	1983.75	3766.13	4047.71	1113.73	3140.91	2136.88	2647.91	2725.98	1156.65	3326.65	3203.54	4402.93
511.57	1964.29	3768.51	4051.5	1106.89	3126.06	2111.83	2682.84	2767.54	1205.23	3370.43	3230.49	4405.78
512.22	1942.51	3821.17	4068.51	1070.4	3110.62	2130.22	2716.36	2786.39	1169.77	3432.15	3213.31	4393.56
512.871	1921.83	3850.04	4076.78	1060.68	3116.91	2120.28	2703.91	2825.1	1176.65	3502.85	3232.51	4398
513.521	1908.78	3852.86	4122.48	1059.22	3106.08	2115.75	2727.47	2832.09	1168.18	3563.77	3233.21	4384.14
514.171	1897.95	3890.32	4188.54	1071.08	3115.58	2148.11	2780.55	2846.11	1158.34	3624.84	3245.06	4394.93
514.821	1851.81	3907.73	4227.56	1074.14	3092.97	2132.19	2772.79	2840.73	1155.26	3711.1	3234.03	4406.77
515.471	1850.12	3931.74	4232.31	1063.68	3106.31	2127.89	2808.13	2865.2	1171.93	3769.53	3262.7	4391.59
516.121	1812.95	3947.52	4228.02	1096.95	3131.51	2155.54	2824.04	2872.84	1176.25	3825.78	3287.15	4380.33
516.771	1811.81	3972.44	4219.13	1093.68	3120.34	2167.34	2833.22	2870.81	1177.78	3868.09	3284.49	4407.45
517.421	1822.14	4000.95	4216.89	1091.56	3106.54	2163.89	2847.26	2900.87	1156.66	3910.06	3313.92	4421.79
518.071	1804.31	4022.35	4237.1	1044.76	3121.31	2155.47	2899.91	2920.66	1172.08	3938.7	3331.06	4398.03
518.721	1811.97	4048.88	4276.95	1044.6	3117.77	2172.98	2910.13	2935.75	1181.69	4008.79	3342.81	4412.7
519.371	1812.02	4067.15	4317.95	1034.5	3138.62	2171.29	2922.51	2937.4	1153.07	4078.6	3334.57	4375.03
520.021	1799.31	4102.31	4333.05	1036.16	3144.56	2191.47	2912.71	2968.37	1145.01	4102.79	3336.49	4377.99
520.671	1800.6	4146.7	4399.64	1036.17	3140.47	2192.76	2947.4	3000.52	1152.03	4206.38	3343.72	4386.24
521.321	1784.06	4165.29	4407.96	1014.75	3139.48	2220.1	2972.6	3000.05	1172.58	4287.75	3354.55	4360.87
521.971	1777.71	4164.8	4451.34	1004.52	3151.74	2230.33	2993.78	3057.1	1143.34	4322.07	3368.31	4364.04
522.621	1760.57	4205.42	4478.99	1028.82	3108.61	2258.99	3029.08	3081.87	1136.27	4387.51	3385.94	4361.67
523.271	1755.48	4202.16	4522.16	997.169	3117.77	2296.45	3053.45	3092.9	1118.15	4454.14	3355.6	4368.16
523.921	1754.4	4227.29	4563.41	1008.94	3152.14	2298.3	3052.59	3142.78	1120.17	4476.38	3372.49	4326.44
524.571	1740.13	4278.28	4617.3	970.449	3165.23	2329.79	3083.63	3149.09	1162.75	4497.73	3364.64	4318.19
525.221	1731.41	4282.61	4680.14	1000.92	3160.82	2360.28	3120.79	3146.71	1157.47	4581.05	3356.6	4333.65
525.871	1712.31	4324.2	4735.06	1025.82	3165.97	2359.53	3108.08	3170.66	1167.15	4634.43	3340.33	4313.99
526.521	1683.21	4361.05	4788.38	1011.83	3188.25	2387.41	3123.71	3194.62	1181.72	4746.51	3346.61	4297.11
527.171	1670.49	4395.21	4825.57	1003.89	3168.87	2415.28	3141.1	3205.5	1177.19	4835.88	3385.05	4271.23
527.821	1649.75	4438.05	4860.28	1011.68	3170.1	2430	3158.23	3246.7	1168.33	4964.42	3380.8	4286.47
528.471	1637.91	4455.57	4870.58	1021.79	3183.12	2473.96	3174.2	3267.88	1148.96	5052.8	3399.26	4307.38
529.121	1598.91	4475.34	4905.55	1044.98	3163.2	2501.92	3194.09	3266.7	1184.23	5146.21	3404.3	4301.9
529.771	1586.98	4534	4958.2	1059.33	3194.28	2520.1	3203.08	3273.82	1180.6	5195.61	3417.99	4292.61
530.421	1580.66	4579.07	4991.89	1091.5	3213.9	2542.37	3235.44	3314.81	1140.83	5325.85	3421.66	4270.89
531.071	1566.6	4618.95	5008.39	1086.2	3235.34	2563.08	3243.69	3311.88	1142.28	5391.2	3420.28	4308.27
531.721	1564.1	4662.01	5016.97	1113.48	3216.33	2586.65	3294.49	3343.84	1137.05	5451.51	3395.34	4304.8
532.371	1576.39	4702.52	5088.34	1137.39	3243.62	2627.66	3294.85	3394.84	1169.2	5529.29	3420.23	4292.96
533.021	1589.73	4760.84	5120.67	1161.52	3252.49	2670.9	3323.69	3428.75	1174.4	5585.43	3408.48	4329.43
533.671	1619.34	4812.27	5209.87	1204.3	3252.93	2687.95	3351.17	3456.84	1169.45	5633.34	3420.89	4313.78
534.321	1642.9	4864.53	5286.66	1216.29	3255.64	2728.27	3396.62	3464.5	1183.9	5808.8	3422.24	4308.73
534.971	1646.44	4891.74	5352.45	1277.59	3276.35	2762.99	3394.6	3496.82	1185.71	5915.85	3446.52	4282.65
535.621	1618.78	4905.22	5412.03	1278.21	3299	2774.74	3388.67	3509.09	1202.09	5993.96	3478.6	4320.65
536.271	1574.11	4971.15	5441.1	1276.9	3318.83	2843.21	3431.24	3544.14	1202.83	6056.82	3496.75	4298.2
536.921	1580.42	4964.39	5400	1328.58	3317.16	2858.31	3462.51	3591.56	1208.86	6109.37	3535.58	4265.94
537.572	1570.72	5011	5362.81	1343.44	3337.88	2898.84	3488.17	3598.6	1196.96	6167.33	3574.48	4277.98
538.222	1556.8	5029.82	5357.56	1343.75	3346.23	2934.79	3504.98	3633.87	1167.89	6249.84	3623.5	4248.88
538.872	1590.95	5073.06	5352.73	1340.27	3374.02	2970.86	3498.07	3674.49	1148.64	6298.1	3653.83	4269.72
539.522	1608.79	5095.08	5328.89	1313.35	3368.85	3001.87	3536.48	3690.91	1160.54	6312.32	3667.61	4246.23
540.172	1612.69	5120.37	5319.99	1294.73	3409.84	3053.74	3558.91	3740.8	1146.41	6399.87	3640.21	4226.36
540.822	1599.57	5142.1	5335.63	1294.99	3395.2	3078.66	3608.83	3752.07	1167.8	6499.14	3618.32	4243.94
541.472	1596.76	5154.83	5320.49	1277.1	3403.33	3090.09	3654.63	3788.81	1209.85	6567.86	3603.62	4230.05
542.122	1612.48	5177.26	5335.04	1326.76	3428.52	3121.01	3678.91	3815.31	1223.12	6597.43	3600.15	4241.33
542.772	1619.77	5171.8	5325.95	1325.44	3453.32	3138.22	3745.61	3824.02	1213.04	6710.6	3577.85	4206.34
543.422	1615.47	5182.37	5324.9	1349.59	3465.32	3166.1	3774.2	3897.34	1230.23	6766.59	3554.76	4205.44
544.072	1622.8	5154.34	5323.76	1309	3485.99	3188.31	3802.05	3912.67	1247.46	6858.03	3537.33	4202.45
544.722	1628.77	5186.42	5334.18	1346.04	3508.11	3217.95	3896.82	3933.17	1256.83	6913.64	3543.04	4163.52
545.372	1627.53	5219.3	5345.93	1314.28	3541	3228.43	3907.64	3962.69	1283.37	6928.29	3514.16	4174.23
546.022	1644.39	5187.24	5362.31	1323.83	3560.19	3258.95	3947.05	3958.05	1291.75	6988.18	3532.04	4175.31
546.672	1635.01	5195.53	5405.03	1317.15	3569.81	3307.69	3982.74	3965.81	1282.17	6993.51	3540.21	4177.44
547.322	1639.37	5187.42	5431.78	1301.28	3598.02	3343.12	4002.39	4005.72	1289.9	6976.94	3524.77	4168.63
547.972	1605.68	5172.9	5419.92	1302.46	3597.74	3400.08	4055.15	4016.01	1297.97	6972.46	3495.68	4150.8
548.622	1577.02	5196.54	5447.24	1306.86	3611.68	3442.72	4154.72	4045.9	1317.38	7035.53	3486.92	4165.54
549.272	1557.7	5212.33	5446.04	1311.06	3628.79	3453.38	4167.1	4095.88	1306.23	7080.44	3524.89	4164.83
549.922	1531.36	5203.58	5482	1347.43	3672.39	3486.24	4256.15	4101.38	1322.55	7118.89	3546.97	4141.78
550.572	1532.2	5264.39	5493.29	1366.42	3712.45	3512.01	4247.39	4114.36	1286.79	7131.8	3565.37	4140.6
551.222	1520.47	5270.95	5530.55	1412.72	3699.59	3538.94	4257.8	4135.86	1300.19	7187.67	3570.28	4136.91
551.872	1489.54	5295	5538.23	1419.29	3713.74	3583.59	4315.98	4131.79	1264.73	7251.08	3600.52	4102.07
552.522	1488.6	5326.23	5562.45	1463.65	3753.28	3624.04	4383.92	4175.89	1282.94	7342.68	3655.19	4090.11
553.172	1489.88	5336.32	5610.41	1488.43	3813.21	3675.95	4395.96	4179.92	1324.95	7335.59	3694.64	4082.43
553.822	1494.2	5367.28	5643.64	1505.09	3798.93	3703.06	4453.48	4148.82	1307.93	7327.63	3714.74	4092.39
554.472	1501.11	5381.23	5674.32	1538.55	3842.93	3752.72	4495.62	4178.97	1306.98	7320.49	3740.53	4097.19
555.122	1481.77	5417.2	5701.09	1565.25	3851.06	3822.91	4501.57	4177.56	1323.76	7394.37	3784.84	4104.68
555.772	1477.14	5433.23	5724.46	1579.31	3885.18	3864.46	4581.74	4141.88	1298.59	7450.22	3810.49	4128.14
556.422	1481.4	5425.94	5753.8	1601.55	3886.62	3931.09	4612.48	4135.16	1311.55	7511.49	3823.23	4168.32
557.072	1466.62	5457.8	5809.81	1611.19	3909.86	3966.49	4665.24	4141.29	1367.05	7561.05	3865.65	4156.6
557.722	1460.35	5486.48	5896.14	1662.4	3927.66	3969.5	4654.17	4180.98	1328.7	7599.89	3862.42	4166.82
558.372	1466.26	5514.31	5923.22	1705.49	3922.78	3973.97	4697.44	4252.09	1346.41	7680.93	3859.07	4139.4
559.022	1479.79	5535.98	5972.05	1706.1	3950.51	3959.82	4750.31	4276.38	1347.74	7723.61	3847.31	4133.09
559.672	1471.97	5556.3	5989.67	1732.52	3966.89	3966.78	4760.94	4335.25	1363.8	7783.86	3836.66	4112.55
560.322	1471.27	5601.75	5997.08	1787.93	3980.33	4011.06	4849.31	4397.73	1366.84	7796.71	3829.03	4082.74
560.972	1458.68	5605.35	6012.1	1809.2	4011.59	4017.31	4879.86	4438.23	1371.81	7790.74	3807.5	4078.19
561.622	1467.96	5648.41	5999.39	1810.63	4009.33	4057.54	4894.65	4515.67	1406.58	7800.83	3767.13	4025.25
562.272	1454.48	5664.68	5992.73	1833.96	4039.23	4082.22	4971.22	4594.66	1431.74	7798.62	3742.29	4025.64
562.923	1481.15	5693.98	5993.92	1880.27	4062.91	4119.42	5032.19	4691.86	1441.44	7783.28	3750.83	4020.09
563.573	1479.31	5726.63	5975.13	1864.87	4079.3	4156.46	5088.3	4720.79	1445.97	7748.02	3697.6	4004.34
564.223	1482.2	5753.97	5958.21	1890.88	4133.99	4213.73	5105	4811.11	1477.91	7787.73	3674.47	4008.03
564.873	1470.82	5747.18	5951.71	1924.07	4138.21	4250.54	5150.7	4858.64	1467.24	7775.73	3661.32	4004.03
565.523	1480.95	5789.39	5954.36	1966.45	4147.51	4289.89	5150.68	4880.93	1488.52	7785.32	3681.56	3987.07
566.173	1496.83	5827.78	5957.63	1986.81	4181.42	4380.97	5183.23	4871.25	1511.87	7759.53	3695.16	3959.19
566.823	1508.41	5866.46	5916.15	1983.93	4172.11	4422.52	5215.58	4896.27	1501.44	7820.21	3722.24	3961.14
567.473	1489.83	5891.71	5891.99	1998.07	4206.45	4479.46	5211.08	4894.32	1532.77	7779.28	3750.87	3950
568.123	1481.23	5924.97	5883.57	2006.77	4220.41	4535.3	5272.37	4903.21	1552.58	7815.43	3779.37	3912.93
568.773	1497.67	5976.09	5904.44	2035.53	4257.29	4602.15	5294.78	4935.33	1548.17	7847.23	3833.85	3921.92
569.423	1498.56	6006.68	5878.18	2009.27	4291.32	4659.52	5350.45	4941.27	1565.38	7846.69	3851.35	3899.99
570.073	1507.12	6011.44	5913.71	2008.63	4333.36	4710.36	5386.73	4947.9	1584.37	7906.25	3876	3909.65
570.723	1499.95	6061.77	5868.57	1993.84	4365.1	4750.75	5411.15	4982.85	1600.7	7928.04	3873.62	3880.29
571.373	1498.57	6073.37	5848.13	1967.09	4370.23	4804.09	5439.86	5015.4	1600.95	7910.79	3897.71	3859.85
572.023	1499.85	6082.05	5838.2	1958.55	4421.91	4868.22	5458.98	5023.02	1584.78	7966.07	3884.53	3843.28
572.673	1483.35	6144.42	5756.96	1960.04	4463.13	4931.05	5528.24	5035.3	1591.56	7955.16	3887.52	3824.62
573.323	1479.27	6149.3	5746.76	1968.81	4505.51	4989.61	5545.12	5037.58	1632.82	7996.19	3856.95	3789.51
573.973	1483.56	6179.39	5716.78	2018.42	4499.85	5024.93	5567.61	5052.36	1634.05	8035.72	3879.67	3771.89
574.623	1474.11	6196.79	5666.54	2043.84	4566	5051.83	5583.16	5055.47	1667.09	8024.83	3903.42	3752.05
575.273	1508.43	6218.74	5637.12	2047.47	4637.24	5068.24	5608.39	5032.5	1685.69	8076.74	3904.35	3745.79
575.923	1528.21	6241.77	5592.64	2058.19	4669.74	5040	5651.2	5000.28	1713.07	8091.87	3937.34	3722.13
576.573	1531.8	6262.51	5617.32	2086.89	4706.29	5040.19	5679.34	4964.99	1745.51	8151.54	3957.45	3706.81
577.223	1541.29	6260.68	5608.04	2134.75	4742.41	5072.63	5715.89	4967.63	1782.95	8157.87	4005.01	3696.38
577.873	1556.3	6297.87	5611.19	2152.11	4765.44	5106.96	5728.97	4978.31	1777.97	8199.91	4018.98	3665.02
578.523	1549.61	6334.02	5659.03	2143.31	4798.18	5114.72	5761.39	4922.74	1786.34	8225.77	4033.02	3669.89
579.173	1590.27	6301.15	5734.86	2189.13	4821.02	5107.37	5776.17	4897.86	1800.65	8300.65	4034.84	3672.99
579.823	1588.65	6325.2	5772.69	2182.07	4881.89	5151.49	5825.08	4889.61	1833.62	8340.91	4038.91	3674.8
580.473	1594.97	6359.18	5785.8	2170.35	4937.55	5179.7	5868.04	4929.73	1833.15	8353.97	3995.87	3655.5
581.123	1615.3	6383.02	5764.72	2170.74	4979.6	5208.18	5886.47	4946.59	1833.66	8401.12	3999.87	3637.44
581.773	1634.01	6408.39	5799.58	2193.18	5027.84	5243.56	5878.45	4955.18	1822.88	8442.94	3963.76	3617.99
582.423	1639.27	6405.32	5793.91	2222.28	5038.76	5260.49	5895.42	4985.84	1835.32	8508.13	3932.04	3619.72
583.073	1651.9	6411.16	5790.08	2225.47	5100.6	5306.66	5956.89	4999.64	1857.16	8526.5	3920.34	3613.05
583.723	1683.18	6434.25	5776.4	2278.99	5141.4	5329.19	6014.71	5008.09	1893.27	8616.62	3932.66	3605.81
584.373	1707.43	6445.84	5753.4	2293	5175.59	5362.81	6016.12	5006.38	1882.63	8610.69	3945.04	3595.87
585.023	1737.31	6462.17	5780.7	2297.14	5227.33	5406.05	6058.74	5012.52	1910.61	8628.1	3931.02	3597.76
585.673	1751.58	6485.84	5750.99	2270.35	5266.98	5451.07	6074.87	5027.79	1974.27	8652.62	3928.86	3588.28
586.323	1767.27	6527.66	5781.89	2298.9	5255.45	5499.25	6123.94	5018.71	1936.48	8713.25	3896.47	3566.95
586.973	1760.84	6547.72	5800.9	2346.39	5325.35	5527.59	6181.04	5034.63	1985.54	8741.13	3892.23	3571.96
587.624	1767.79	6571.92	5823.99	2400.03	5353.87	5585.63	6222.65	5030.46	2029.15	8786.74	3874.64	3561.19
588.274	1763.12	6591.83	5815.13	2427.61	5363.96	5615.74	6237.68	5035.82	2041.33	8774.43	3886.17	3548.04
588.924	1735.26	6601.65	5835.96	2509.27	5417.85	5678	6278.74	5019.54	2104.7	8786.86	3869.65	3575.83
589.574	1744.59	6641.18	5842.7	2520.48	5425.3	5717.36	6292.31	4986.59	2159.9	8803.42	3852.1	3567.89
590.224	1755.53	6633.13	5865.9	2547.47	5444.52	5720.91	6310.81	5006.96	2181.2	8836.81	3840.23	3548.52
590.874	1742.78	6630.6	5888.1	2560.79	5474.07	5766.07	6368.97	5021.14	2242.3	8874.65	3856.27	3562.74
591.524	1746.72	6669.06	5925.21	2554.51	5548.67	5799.13	6357.68	4988.56	2283.57	8935.94	3864.87	3590.51
592.174	1772.72	6655.84	5952.13	2525.16	5589.52	5823.73	6390.33	4996.17	2287.88	8899.86	3844.98	3576.51
592.824	1783.94	6699.74	6037.22	2553.32	5629.62	5861.65	6423.85	4988.31	2339.36	8922.23	3872.89	3573.27
593.474	1800.52	6688.12	6040.62	2569.84	5653.72	5863.46	6443.08	4948.16	2403.64	8971.82	3853.84	3579.29
594.124	1814.65	6717.86	6061.47	2558.36	5692.82	5877.24	6448.47	4936.17	2448.43	9005.8	3841.6	3585.85
594.774	1830.89	6695.99	6054.43	2585.04	5727.83	5904.68	6489.77	4908.48	2444.87	9059.65	3806.5	3571.96
595.424	1836.73	6703.94	6053.89	2599.84	5773.92	5903.49	6542.61	4902.42	2490.02	9088.71	3794.45	3574.34
596.074	1850.52	6711.38	6031.79	2585.11	5808.86	5901.51	6569.1	4871.81	2526.78	9119.86	3784.45	3578.05
596.724	1872.44	6695.95	6030.02	2607.54	5868.62	5928.18	6566.14	4860.2	2548.93	9157.42	3747.86	3572.87
597.374	1915.9	6696.65	6043.64	2599.99	5922.02	5931.82	6596.59	4865.77	2578.96	9161.48	3730.3	3563.41
598.024	1957.13	6721.98	6044.89	2598.92	5955.22	5968.4	6604.03	4868.98	2614.5	9239.7	3735.52	3567.03
598.674	1959.55	6760.99	6068.47	2564	6015.66	6019.18	6616.96	4854.81	2643.8	9204.38	3747.34	3555.32
599.324	1980.24	6766.75	6085.46	2578.13	6074.51	6059.71	6660.06	4875.06	2688.11	9225.02	3781.38	3552.82
599.974	1987.99	6766.59	6095.19	2549.16	6153.98	6091.59	6642.82	4843.65	2666.59	9221.02	3778.99	3521.84
600.624	2027.74	6793	6101.23	2546.03	6176.09	6102.15	6680.74	4841.61	2697.04	9199.44	3745.37	3522.25
601.274	2047.92	6804.5	6070	2534.37	6255.58	6112.41	6751.6	4812.36	2699.11	9220.03	3755.63	3510.88
601.924	2073.8	6796.3	6100.86	2510.96	6291.82	6139.45	6771.23	4757.45	2681.39	9175.93	3759.74	3513.53
602.574	2103.69	6823.97	6105.39	2510.54	6352.99	6153.89	6841.2	4730.09	2684.98	9178.62	3728.74	3514.37
603.224	2151.27	6803.97	6134.08	2516.21	6399.8	6185.11	6880.7	4721.77	2709.04	9117.59	3696.6	3475.92
603.874	2173.11	6823.01	6207.69	2488.05	6454.57	6182.31	6898.67	4718.7	2741.08	9153.8	3638.61	3463.21
604.524	2203.84	6840.63	6248.43	2487.55	6483.71	6198.85	6939.97	4692.84	2766.46	9150.71	3640.03	3452.96
605.174	2215.78	6853.69	6256.85	2531.69	6496.2	6264.17	6976.32	4658.27	2806.65	9179.98	3570.62	3432.58
605.824	2219.66	6851.4	6284.31	2556.16	6536.61	6313.1	7000.38	4637.75	2832.64	9201.64	3517.66	3431.97
606.474	2238.92	6889.15	6287.9	2621.1	6563.76	6324.27	6994.34	4640.49	2864.8	9147.26	3456.88	3411.75
607.124	2279.64	6952.56	6268.24	2646.78	6570.59	6390.89	7002.59	4580.24	2895.47	9173.88	3464.2	3401.51
607.774	2294.25	6954.1	6290.38	2720.53	6611.05	6397.89	6995.84	4548.51	2977.81	9145.29	3439.93	3387.37
608.424	2297.18	7000.93	6298.15	2790.86	6674.11	6418.47	7038.56	4511.27	3038.19	9180.69	3422.39	3388.04
609.074	2330.03	7005.09	6318.27	2823.22	6690.05	6425.95	7054.56	4521.29	3101.9	9163.3	3402.86	3371.38
609.724	2351.24	7031.82	6331.29	2863.99	6737.76	6499.58	7045.25	4500.86	3132.88	9219.1	3386	3351.37
610.374	2366.3	7046.49	6376.02	2886.88	6760.2	6503.32	7048.14	4490.43	3179.45	9191.63	3403.52	3360.19
611.024	2387.58	7026.72	6385.77	2895.14	6796.46	6531.95	7093.23	4493.58	3186.9	9144.46	3383.41	3373.88
611.674	2378.65	7063.44	6364.83	2988.76	6822.07	6579.87	7090.97	4503.29	3220.01	9171.18	3353.65	3361.89
612.324	2381.49	7103.21	6340.58	3078.78	6843.36	6617.63	7089.54	4548.23	3277.52	9165.93	3344.45	3344.58
612.975	2378.04	7127.24	6267.31	3117.59	6896.76	6659.93	7098.13	4588.97	3293.93	9164	3348.74	3367.45
613.625	2385.48	7155.75	6208.6	3151.64	6903.52	6736.75	7132.12	4614.82	3355.47	9127.46	3352.87	3365.84
614.275	2398.77	7155.88	6123.33	3183.53	6909.45	6763.52	7159.06	4623.42	3393.17	9055.85	3352.45	3343.92
614.925	2420.5	7155.75	6036.36	3210.53	6965.89	6831.26	7155.12	4632.8	3436.6	9037.89	3357.54	3344.7
615.575	2447.05	7179.56	5959.07	3260.85	6985.55	6884.4	7182.79	4635.36	3477.37	9013.37	3424.89	3349.65
616.225	2462.36	7204.24	5931.32	3308.72	7008.15	6950.11	7180.5	4646.32	3515.7	8963.23	3461.73	3323.14
616.875	2484.94	7175.61	5888.05	3286.65	7063.52	7050.56	7194.99	4628.04	3580.32	8920.45	3480.8	3305.82
617.525	2484.97	7179.03	5858.63	3307.39	7117.7	7093.58	7214.1	4594.03	3607.93	8917.6	3501.34	3302.33
618.175	2507.66	7163.54	5795.1	3343.91	7139.62	7158.76	7230.76	4605.97	3623.43	8842.26	3523.17	3291.14
618.825	2505.73	7155.13	5776.07	3344.94	7181.78	7235.28	7262.44	4615.28	3670.4	8813.27	3546.26	3301.13
619.475	2520.28	7125.85	5709.09	3396.97	7249.92	7251.77	7298.9	4599.77	3733.02	8799.44	3574.24	3325.41
620.125	2555.87	7101.69	5686.58	3434.81	7257.97	7294.1	7297.11	4598.96	3747.81	8736.01	3569.51	3314.95
620.775	2551.27	7080.14	5638.89	3458.5	7313.25	7360.17	7325.25	4599.04	3809.86	8746.82	3590.62	3306.97
621.425	2572.01	7050.96	5626.3	3506.52	7324.05	7406.57	7316.18	4616.17	3830.25	8705.69	3560.02	3311.16
622.075	2581.92	7043.33	5604.89	3549.95	7368.56	7487.57	7307.78	4574.44	3893.37	8622.39	3580.6	3312.74
622.725	2614.79	7021.17	5603.15	3630.81	7423.76	7538.43	7305.75	4546.44	3914.41	8618.22	3553.59	3285.73
623.375	2630.21	6998.5	5591.59	3741.07	7465.86	7529.53	7371.34	4568.59	3952.6	8533.33	3502.97	3247.74
624.025	2674.07	6992.08	5581.53	3799.55	7495.48	7548.83	7371.43	4550.22	3968.08	8623.16	3496.4	3240.51
624.675	2671.07	6920.56	5550.6	3843.9	7545.07	7496.61	7392.54	4526.75	4021.18	8599.35	3479.06	3198.11
625.325	2686.64	6918.09	5555.42	3864.13	7567.62	7455.25	7398.57	4486.94	4052.27	8591.24	3495.64	3198.96
625.975	2742.66	6904.09	5594.66	3905.56	7626.84	7354.02	7391.09	4460.48	4072.36	8593.73	3482.38	3180.31
626.625	2734.58	6900.58	5606.81	3911.63	7689.9	7270.1	7420.07	4468.89	4088.65	8558.5	3497.73	3158.05
627.275	2774.75	6858.72	5584.39	3939.07	7761.58	7168.65	7463.52	4488.27	4134.46	8559.74	3488.4	3143.8
627.925	2798.25	6816.88	5576.46	3936.3	7823.33	7049.44	7494.06	4467.48	4143.76	8541.06	3508.94	3150.21
628.575	2819.6	6796.01	5569.01	3975.69	7845.25	6920.83	7498.47	4459.27	4177.79	8527.02	3495.25	3156.85
629.225	2851.27	6801.85	5579.75	4005.94	7875.12	6831.09	7519.34	4463.35	4178.54	8550.96	3502.1	3158.1
629.875	2888.43	6772.91	5568.7	4042.28	7967.66	6754.33	7491.52	4468.33	4231.14	8544.35	3523.07	3155.24
630.525	2893.83	6753.91	5520.25	4063.37	8030.45	6688.95	7486.55	4427.26	4319.66	8467.93	3507.64	3157.35
631.175	2892.32	6714.77	5492.19	4129.47	8060.51	6637.35	7533.56	4440.42	4380.97	8416.12	3507.7	3146.55
631.825	2923.52	6685.65	5483.42	4180.58	8095.33	6582.06	7545.95	4411.12	4419.67	8348.54	3507.85	3104.48
632.475	2949.04	6672.72	5461.13	4164.67	8082.02	6545.52	7572.53	4396.96	4465.19	8216.18	3506.37	3129.97
633.125	2968.74	6627.02	5460.18	4173.82	8094.6	6476.33	7570.82	4370.78	4519.09	8149.98	3477.31	3116.56
633.775	2994.68	6576.63	5471.69	4233.51	8154.22	6400.39	7590.76	4383.22	4585.55	8090.16	3452.41	3103.96
634.425	3045.15	6575.05	5500.55	4310.74	8145.08	6369.02	7626.14	4361.22	4583.45	8081.94	3467.86	3123.47
635.075	3073.12	6536.5	5479.73	4362.52	8209.29	6296.39	7628.06	4338.39	4626.4	8025.21	3484.96	3152.5
635.725	3089.88	6557.51	5465.63	4435.91	8213.65	6248.84	7592.42	4311.4	4703.58	7981.18	3487.31	3122.09
636.375	3088.98	6501.83	5487.56	4456.31	8203.63	6188.12	7582.36	4285.12	4772.24	7909.75	3488.41	3140.75
637.025	3110.69	6479.26	5471.85	4440.35	8232.45	6095.68	7559.05	4252.12	4817.27	7859.55	3494.4	3138.05
637.676	3155.66	6489.35	5503.93	4445.32	8260.18	6074.58	7564.23	4191.23	4855.96	7814.36	3451.98	3138.19
638.326	3170.71	6464.72	5497	4460.93	8330.35	6056	7570.91	4139.03	4870.42	7753.95	3433.48	3165.41
638.976	3196.59	6415.34	5548.28	4478.2	8352.58	6020.93	7559.42	4084.72	4912.7	7724.34	3413.95	3144.15
639.626	3214.95	6397.04	5594.87	4471.77	8364.77	6031.82	7581.96	4001.21	4899.67	7598.46	3389.36	3144.89
640.276	3221.69	6401.96	5658.1	4471.34	8418.25	6048.86	7582.29	3940.1	4952.01	7585.78	3391.72	3131.38
640.926	3231.75	6358.51	5723.98	4492.06	8419.38	6074.39	7570.5	3884.4	4946.98	7488.76	3403.92	3132.13
641.576	3286.42	6354.53	5793.41	4503.59	8448.16	6084.55	7524.52	3855.75	4936.94	7436.72	3378.09	3109.77
642.226	3328.03	6310.11	5841.23	4534.48	8522.87	6058.3	7479.56	3811.15	4968.69	7410.81	3375.97	3080.91
642.876	3386.68	6284.93	5886.25	4594.07	8542.8	6090.93	7451.51	3786.97	4995.33	7338.65	3353.63	3048.32
643.526	3452.77	6265.67	5922.58	4672.97	8564.59	6098.17	7451.66	3765.45	5025.58	7303.77	3331.58	3032.28
644.176	3502.51	6237.55	5946.61	4707.01	8567.66	6124.38	7479.29	3766.1	5052.9	7236.35	3319.72	3040.09
644.826	3552.69	6204.6	5944.84	4732.61	8652.91	6127.69	7419.49	3754.87	5063.8	7183.85	3303.03	3015.98
645.476	3582.64	6181.58	5957.57	4799.21	8680.7	6142.38	7463.98	3753.25	5086.66	7161.98	3259.98	3017.64
646.126	3606.66	6128.4	5961.75	4856.05	8728	6143.35	7444.25	3753.23	5121.58	7081.44	3228.08	2978.24
646.776	3650.58	6125.4	5957.24	4943.21	8734.11	6123.75	7424.21	3763.66	5195.65	7120.62	3203.24	2954.57
647.426	3657.44	6129.51	5965.89	4954.35	8755.06	6088.58	7385.72	3763.58	5197.75	7080.46	3171.52	2915.91
648.076	3658.31	6117.8	5949.65	5021.98	8850.42	6083.23	7394.9	3773.68	5249.77	7019.31	3166.71	2905.77
648.726	3686.77	6088.69	5919.22	5081.83	8849.89	6091.98	7357.31	3785.08	5285.38	7009.47	3143.29	2903.85
649.376	3707.5	6110.07	5874.69	5151.6	8905.11	6051.44	7340.54	3776.2	5324.04	6910.94	3112.71	2899.25
650.026	3725.68	6080.88	5823.58	5221.56	8996.91	6067.51	7362.51	3784.81	5326.14	6872.72	3076.92	2892.44
650.676	3739.6	6051.2	5772.72	5232.91	9049.47	6068.43	7392.18	3830.18	5344.1	6841.04	3067.7	2911.81
651.326	3742.28	6034.3	5715.35	5244.17	9076.76	6074.68	7404.3	3833.5	5403.75	6836.57	3064.33	2911.91
651.976	3767.96	6008.21	5707.16	5300.79	9118.47	6087.27	7407.21	3798.69	5465.64	6764.84	3048.85	2900.35
652.626	3775.53	5977.68	5686.69	5312.85	9167.4	6112.75	7389.52	3795.36	5512.45	6764.49	3048.57	2903.13
653.276	3763.12	5946.14	5663.93	5319.62	9207.37	6111.73	7370.59	3792.05	5566.66	6726.38	3046.83	2904.67
653.926	3777.49	5933.13	5637.47	5286.21	9270.99	6100.02	7356.35	3789.96	5574.41	6679.41	3020.01	2872.01
654.576	3783.54	5930.08	5631.57	5309.29	9275.86	6081.38	7364.76	3790.51	5616.47	6651.11	3028.47	2883.31
655.226	3782.44	5930.54	5616.34	5372.83	9353.05	6070.87	7361.01	3763.49	5680.13	6642.5	3025.75	2869.06
655.876	3814.21	5909.13	5612.08	5391.4	9367.37	6092.75	7321.81	3756.75	5694.8	6674.03	3033.17	2880.58
656.526	3803.08	5901.14	5569.72	5379.66	9419.32	6044.07	7301.24	3747.65	5705.73	6598.45	3024.16	2866.46
657.176	3813.69	5896.38	5548.74	5400.66	9385.13	6036.36	7335.19	3698.85	5774.34	6581.58	2982.18	2852.73
657.826	3791.72	5882.22	5496.07	5404.68	9399.17	6043.27	7355.63	3724.22	5827.24	6510.04	2973.03	2857.33
658.476	3804.42	5832.86	5502.85	5431.66	9418.47	6011.58	7239.6	3699.77	5847.92	6481.53	2960.54	2838.17
659.126	3824.92	5851.16	5494.89	5439.86	9410.11	5987.02	7197.56	3693.84	5912.93	6460	2927.54	2814.21
659.776	3791.56	5845.77	5529.18	5506.17	9430.78	6013.05	7155.6	3651.18	5918.26	6434.54	2922.06	2824.31
660.426	3812.48	5814.2	5529.72	5545.14	9399.29	6024.91	7130.7	3634.92	5977.75	6386.72	2892.28	2818.9
661.076	3810.67	5804.62	5558.36	5566.79	9415.81	6010.77	7085.65	3620.09	6002.47	6367.29	2887.07	2813.51
661.726	3789.34	5778.54	5554.89	5629.61	9403.11	5998.96	7098.26	3564.25	6040.32	6276.15	2882.87	2816.62
662.376	3786.72	5754.85	5532.34	5662.44	9373.6	5982.55	7076.14	3543.67	6047.51	6231.73	2862.23	2812.03
663.027	3741.21	5715.77	5519.32	5670.25	9358.99	5972.77	7067.54	3525.29	6046.54	6245.49	2885.33	2805.05
663.677	3720.06	5684.99	5496.95	5725.45	9332.09	5969.36	7053.91	3478.54	6029.56	6196.09	2857.7	2812.58
664.327	3718.9	5669.93	5447.91	5732.39	9312.13	5956.16	7028.76	3406.64	6092.41	6152.25	2868.22	2803.69
664.977	3713.17	5646.44	5445.27	5719.08	9307.64	5927.14	6995.33	3418.53	6127.77	6090.27	2859.33	2805.64
665.627	3700.36	5615.91	5421.09	5774.29	9305.95	5910.62	6979.34	3390.52	6148.49	6095.32	2832.69	2807.87
666.277	3684.44	5568.47	5418.59	5785.76	9297.62	5890.1	6986.53	3380.5	6138.66	6069.93	2817.34	2799.97
666.927	3671.98	5547.63	5430.91	5785.99	9288.61	5878.41	6902.33	3380.67	6220.54	6043	2804.57	2799.35
667.577	3665.64	5505.85	5436.43	5795.88	9248.04	5906.58	6875.04	3358.15	6226.26	6007.05	2806.1	2802.56
668.227	3649.44	5497.16	5424.52	5733.02	9233.19	5938.07	6841.3	3364.78	6176.48	5990.11	2785.57	2781.32
668.877	3632.52	5453.17	5416.72	5700.49	9207.8	5921.95	6838.31	3331.87	6195.71	6007.65	2801.73	2758.07
669.527	3657.62	5412.6	5437.75	5727.16	9171.45	5950.95	6832.21	3295.68	6283.49	5975.21	2798.17	2757.01
670.177	3682.34	5438.22	5420.04	5771.33	9220.99	5956.13	6760.31	3329.63	6308.25	5980.25	2774.92	2743.32
670.827	3698.71	5420.01	5383.17	5784.34	9182.54	5967.8	6744.18	3338.76	6335.53	5980.63	2795.53	2732.49
671.477	3648.35	5419.8	5366.59	5821.23	9149.89	5945.84	6724.35	3338.18	6319.34	5941.14	2788.51	2738.94
672.127	3595.88	5396.59	5347.75	5837.87	9142.44	5939.3	6691.61	3353.31	6330	5935.67	2789.77	2723.65
672.777	3573.61	5377.77	5316.61	5855.64	9069.19	5966.1	6660	3384.52	6343.31	5971.67	2758.85	2751.57
673.427	3546.2	5332.96	5358.14	5848.13	9053.27	5946.16	6626.11	3385.84	6340.44	5920.07	2749.35	2763.32
674.077	3495.73	5328.14	5353.17	5829.99	9098.51	5961.66	6572.86	3381.55	6346.76	5915.36	2754.7	2755.79
674.727	3481.97	5309.07	5311.34	5815.55	9080.89	5962.13	6538.5	3376.97	6349.05	5913.2	2734.21	2739.09
675.377	3455.88	5285.53	5320.76	5784.19	9073.3	5957	6545.83	3353.22	6357.51	5902.21	2739.76	2747.02
676.027	3474.7	5251.55	5325.62	5770.12	9001.21	5960.58	6500.63	3352.61	6340.65	5883.95	2720.53	2728.39
676.677	3449.09	5245.52	5296.61	5740.05	8999.86	5970.5	6438.68	3337.98	6366.52	5805.33	2696.18	2753.39
677.327	3434.77	5227.36	5274.73	5748.17	8988.4	5966.15	6373.02	3331.8	6426.95	5769.98	2683.03	2745.53
677.977	3418.15	5225.68	5287.4	5736.61	8941.32	5964.29	6375.46	3359.83	6450.1	5719.8	2691.79	2725.9
678.627	3434.85	5181.54	5288.55	5757.36	8912.66	5970.98	6326.96	3375.37	6439.06	5653.18	2661.4	2724.53
679.277	3436.34	5147.38	5256.56	5710.63	8895.84	5941.14	6235.63	3369.8	6460.83	5638.83	2666.7	2700.97
679.927	3454.82	5147.92	5231.46	5692.28	8880.32	5872.01	6201.17	3361.08	6513.71	5606.54	2698.24	2661.86
680.577	3467.56	5111.81	5231.66	5726.76	8875.56	5860.27	6170.23	3362.68	6544.28	5583.95	2714.11	2650.9
681.227	3507.5	5074.72	5206.09	5690.47	8894.64	5855.51	6165.76	3350.75	6584.9	5567.42	2719.45	2652.62
681.877	3514.5	5050.07	5184.66	5754.29	8847.11	5797.41	6128.5	3353.88	6611.74	5523.28	2709.27	2626.63
682.527	3535.36	5039.08	5162.34	5805.72	8842.61	5775.6	6098.89	3364.58	6638.62	5503.46	2713.03	2618.04
683.177	3573.68	5015.02	5155.64	5841.31	8818.14	5747.07	6100.66	3327.24	6628.32	5485.66	2701.51	2596.24
683.827	3569.79	4994.9	5163.63	5834.03	8775.64	5708.74	6050.44	3353.33	6677.61	5453.29	2694.35	2594.16
684.477	3600.96	4945.51	5098.93	5869.25	8761.06	5698.44	6024.25	3341.41	6740.49	5422.51	2705.8	2597.55
685.127	3610.13	4936.15	5086.39	5912.14	8702.78	5654.32	6016.5	3339.19	6758.79	5350.63	2723.61	2584.73
685.777	3608.97	4921.12	5075.99	5937.08	8705.29	5605.94	5979.53	3363.63	6760.12	5348.12	2734.2	2569.08
686.427	3604.9	4895.97	5101.32	5943.68	8696.04	5589.56	5918.65	3344.23	6750.82	5352	2717.85	2545.24
687.077	3617.35	4867.32	5053.81	5944.63	8665.72	5557.41	5839.49	3383.56	6745.94	5322.79	2721.12	2525.07
687.728	3624.61	4866.63	5026.18	5981.64	8655.89	5512.68	5843.76	3356.98	6726.87	5282.98	2711.7	2498.69
688.378	3623.07	4830.1	5021.11	6020.26	8627.97	5465.12	5821.01	3359	6719.94	5266.69	2711.69	2523.56
689.028	3665.42	4795.99	4961.94	6062.01	8635.54	5427.72	5774.6	3343.51	6687.97	5293.25	2713.03	2485.62
689.678	3670.84	4806.85	4900.86	6166.81	8591.21	5389.46	5768.27	3324.24	6649.49	5257.5	2724.93	2490.08
690.328	3684.1	4787.89	4873.04	6207.59	8592.03	5354.26	5725.53	3337.75	6628.16	5256.66	2736.21	2485.14
690.978	3693.34	4748.31	4842.49	6245.24	8590.17	5316.16	5718.98	3303.72	6607.6	5246.59	2731.07	2458.73
691.628	3737.78	4706.87	4784.01	6290.18	8545.93	5290.4	5705.27	3292.52	6585.14	5245.47	2726.24	2476.33
692.278	3732.17	4709.07	4744.21	6276.57	8554.92	5238.01	5638.39	3287.55	6615.86	5283.21	2685.53	2486.7
692.928	3735.22	4696.52	4712.76	6312.54	8555.23	5197.98	5603.55	3252.58	6628.27	5295.6	2688.74	2519.97
693.578	3744.4	4658.88	4679.99	6329.38	8531.82	5169.43	5600.51	3205.61	6620.53	5269.42	2667.8	2517.71
694.228	3755.77	4668.16	4644.68	6344.38	8552.9	5160.95	5568.11	3204	6657.62	5282.45	2671.69	2516.79
694.878	3778.49	4663.04	4621.93	6390.7	8503.64	5126.5	5547.74	3181.79	6604.76	5275.78	2684.34	2527.95
695.528	3802.42	4634.13	4612.5	6371.64	8470.51	5118.66	5512.08	3145.82	6566.4	5290.14	2704.57	2534.44
696.178	3833.87	4637.32	4569.03	6377.07	8486.2	5087.49	5477	3105.75	6556.17	5278.2	2703.36	2565.74
696.828	3880.84	4602.38	4537.81	6394.4	8457.44	5095.94	5461.11	3077.73	6587.39	5276.33	2704.21	2568.47
697.478	3896.42	4623.01	4535.66	6366.1	8446.79	5102.95	5452.09	3051.15	6563.7	5303.12	2729.89	2591.85
698.128	3934.61	4594.25	4527.83	6330.33	8408.35	5073.47	5429.36	3033.96	6552.54	5281.98	2737.57	2590.28
698.778	3958.13	4576.87	4499.16	6398.65	8413.96	5063	5409.88	3004.85	6475.22	5280.55	2742.84	2592.08
699.428	3996.72	4564.84	4482.05	6430.85	8415.42	5060.32	5373.08	2977.67	6481.7	5316.22	2755.05	2600.81
700.078	4004.4	4542.3	4467.85	6464.69	8396.93	5058.73	5409.83	2938.61	6528.94	5288.16	2747.38	2598.36
700.728	4031.51			6493.44	8399.51	5027.65
701.378	4037.3			6554.77	8377.23	5041.16
702.028	4044.04			6624.43	8327.91	4982.98
702.678	4094			6617.93	8342.14	4963.98
703.328	4127.24			6692.59	8322.08	4978.52
703.978	4161.74			6805.58	8336.01	4956.65
704.628	4228.18			6814.83	8339.09	4969.55
705.278	4262.14			6855.3	8294.85	4925.18
705.928	4240.27			6886.2	8270.8	4915.17
706.578	4206.62			6884.76	8258.13	4934.63
707.228	4196.46			6850.97	8250.74	4908.14
707.878	4187.98			6885.95	8233.72	4868.86
708.528	4193.78			6870.88	8261.15	4851.95
709.178	4187.89			6873.69	8219.84	4829.95
709.828	4166.13			6865.88	8211.2	4809.88
710.478	4171.49			6957.99	8167.33	4790.8
711.128	4134.21			7009.03	8147.41	4761.58
711.778	4114.01			7094.54	8116.74	4728.17
712.428	4133.37			7142.45	8107.16	4721.06
713.079	4136.85			7187.47	8082.86	4696.15
713.729	4123.24			7247.86	8051.12	4669.59
714.379	4134.52			7329.48	8015.85	4684.68
715.029	4167.57			7335.83	7983.14	4687.26
715.679	4159.2			7323.56	7963.97	4661.28
716.329	4171.53			7348.43	7933.02	4653.48
716.979	4177.99			7333.68	7900.9	4673.65
717.629	4164.76			7334.73	7907.1	4670.66
718.279	4198.89			7318.99	7856.67	4664.12
718.929	4233.55			7310.32	7813.8	4666.23
719.579	4247.69			7323.55	7798.16	4666.1
720.229	4244.09			7290.17	7761.98	4680.81
720.879	4229.75			7254.27	7737.84	4704.57
721.529	4249.68			7171.39	7717.7	4698.21
722.179	4218.81			7134.38	7642	4713.78
722.829	4224.74			7093.05	7644.56	4712.66
723.479	4205.42			7036.79	7611.38	4745.92
724.129	4182.53			6956.88	7561.25	4729.66
724.779	4174.75			6923.01	7553.42	4779.21
725.429	4133.12			6902.09	7508.83	4832.47
726.079	4091.6			6906.92	7513.72	4854.7
726.729	4051.37			6859.99	7465.65	4888.16
727.379	4014.34			6826.07	7445.28	4878.29
728.029	3972.88			6781.54	7442.35	4907.66
728.679	3944.36			6722.58	7398.79	4918.41
729.329	3917.48			6738.74	7374.01	4906.38
729.979	3871.04			6737.34	7345.8	4883.76
730.629	3842.88			6707.37	7323.57	4903.93
731.279	3797.49			6702.61	7295.14	4876.63
731.929	3798.49			6729.97	7252.81	4904.27
732.579	3790.59			6759.15	7267.87	4898.06
733.229	3776.69			6781.36	7224.38	4870.68
733.879	3778.71			6766.78	7216.68	4868.51
	3812.77			6738.12	7223.17	4870.81
	3823.2			6762.02	7165	4871.69
	3799.81			6734.29	7137.38	4859.65
	3767.39			6757.3	7138.03	4840.3
	3756.77			6760.46	7147.38	4843.07
	3733.6			6723.12	7098.54	4850.76
	3713.3			6738.13	7100.63	4835.86
	3708.66			6742.5	7070.17	4809.9
	3705.17			6663.97	7047.8	4787.24
	3704.03			6656.81	7041.99	4801.46
	3710.51			6630.28	7038.55	4766.73
	3712.41			6574.75	7027.36	4766.42
	3708.76			6533.23	7009.89	4735.66
	3700.54			6556.98	7031.81	4736.18
	3706.07			6544.54	6984.29	4694.74
	3700.46			6532.47	6974.57	4678.88
	3690.43			6549.86	6980.54	4676.28
	3682.86			6505.99	6924.4	4655.67
	3675.55			6502.96	6927.86	4657.57
	3689.17			6448.31	6924.76	4647.73
	3693.29			6395.66	6892.13	4595.39
	3658.65			6314.09	6895.05	4576.5
	3624.46			6303.45	6886.68	4544.59
	3611.62			6291.83	6853.68	4522.66
	3611.37			6237.47	6899.89	4486.26
	3595.44			6251.29	6863.03	4494.81
	3570.28			6244.9	6860.21	4464.57
	3590.86			6254.34	6829.78	4454.66
	3592.11			6234.59	6847.52	4448.97
	3589.42			6223.94	6843.2	4445.01
	3581.15			6215.65	6818.55	4425.28
	3573.46			6148.76	6859.69	4414.33
	3594.27			6129.8	6854.58	4366.38
	3624.25			6084.66	6822.1	4368.08
	3666.45			6010.67	6799.55	4360.13
	3697.5			5965.24	6809.85	4347.05
	3737.15			5889.01	6807.66	4331.06
	3784.37			5880.94	6798.53	4363.61
	3816.62			5846.19	6805.18	4346.94
	3831.69			5781.03	6798.74	4353.19
	3836.08			5744.35	6784.71	4346.78
	3784.36			5690.28	6772.51	4327.74
	3767.41			5727.06	6764.19	4360.46
	3701.08			5749.9	6751.68	4374.65
	3626.64			5725.42	6719.76	4374.76
	3564.7			5743.76	6714.27	4393.33
	3518.05			5750.16	6712.75	4415.55
	3496.58			5750.4	6639.81	4416.55
	3483.28			5794.63	6655.12	4414.53
	3494.66			5788.04	6636.59	4439.81
	3465.4			5799.95	6631.06	4436.99
	3478.83			5802.64	6608.98	4448.9
	3473.99			5778.84	6616.75	4446.57
	3473.35			5846.2	6585.66	4462.95
	3477.25			5848.49	6583.25	4456.85
	3466.38			5854.78	6527.04	4470.09
	3446			5842.94	6524.59	4454.54
	3445.85			5761.59	6477.66	4447.87
	3429.03			5709.43	6471.61	4451.26
	3469.26			5705.33	6465.17	4445.9
	3469.86			5653.93	6442.71	4462.89
	3469.57			5587.23	6403.71	4493.89
	3455.01			5551.69	6370.67	4460.43
	3415.03			5532.93	6381.34	4456.32
	3403.08			5539.23	6312.39	4450.2
	3400.33			5515.63	6287.65	4430.54
	3404.38			5489.41	6264.31	4434.47
	3411.24			5502.18	6240.29	4423.85
	3401.09			5479.25	6198.19	4413.34
	3430.51			5444.61	6191.21	4414.75
	3444.5			5414.42	6150.2	4394.13
	3465.35			5394.67	6124.01	4371.54
	3436.62			5350.48	6103.78	4362.89
	3419.19			5306.99	6106.01	4367.31
	3386.26			5262.59	6083.91	4346.8
	3367.71			5254.02	6025.23	4362.43
	3343.87			5216.56	6002.62	4339.66
	3327.65			5148.37	6016.2	4318.11
	3292.7			5135.25	5971.66	4330.85
	3249.81			5075.25	5948.66	4356.97
	3236.34			5023.52	5936.08	4337.81
	3221.61			5025.24	5914.55	4333.27
	3181.25			4997.18	5895.02	4335.01
	3140.39			4973.6	5894.17	4281.51
	3101.54			4949.17	5880.55	4288.88
	3077.03			4873.07	5837.47	4281.66
	3062.41			4815.9	5834.3	4306.04
	3048.36			4771.83	5845.33	4297.65
	3074			4735.76	5820.09	4293.59
	3069.82			4687.54	5816.12	4318.68
	3091.9			4673.97	5797.78	4314.54
	3077.74			4602.98	5790.07	4326.92
	3046.41			4597.88	5767.67	4358.6
	3036.91			4549.48	5787.09	4366.67
	3028.38			4515.64	5780.26	4370.58
	3015.85			4526.31	5736.86	4373.06
	3023.99			4495.42	5742.71	4396.33
	2998.59			4421.3	5743.11	4415.63
	2988.97			4373.43	-3528.53	4448.13
	3003.13			4349.74	-3528.53	4467.66
	3014.8			4330.68	-3528.53	4499.05
	3021.54			4328.28	-3528.53	4497.4
	-3510.54			4261.49	-3528.53	4528.25
	-3510.54			4274.39	-3528.53	4560.95
	-3510.54			4245.95	-3528.53	4550.18
	-3510.54			4181.24	-3528.53	4533.84
	-3510.54			4131.09	-3528.53	4549.55
	-3510.54			-4300.25	-3528.53	4581.34
	-3510.54			-4300.25	-3528.53	4562.69
	-3510.54			-4300.25	-3528.53	4571.18
	-3510.54			-4300.25	-3528.53	4577.48
	-3510.54			-4300.25	-3528.53	4566.63
	-3510.54			-4300.25	-3528.53	4590.41
	-3510.54			-4300.25	-3528.53	4562.75
	-3510.54			-4300.25	-3528.53	4567.84
	-3510.54			-4300.25	-3528.53	4562.71
	-3510.54			-4300.25	-3528.53	4565.42
	-3510.54			-4300.25	-3528.53	4568.78
	-3510.54			-4300.25	-3528.53	4580.36
	-3510.54			-4300.25	-3528.53	4552.53
	-3510.54			-4300.25	-3528.53	4554.31
	-3510.54			-4300.25	-3528.53	4548.57
	-3510.54			-4300.25	-3528.53	4538.88
	-3510.54			-4300.25	-3528.53	4535.76
	-3510.54			-4300.25	-3528.53	4517.89
	-3510.54			-4300.25	-3528.53	4504.21
	-3510.54			-4300.25	-3528.53	4492.45
	-3510.54			-4300.25	-3528.53	4463.65
	-3510.54			-4300.25	-3528.53	4459.74
	-3510.54			-4300.25	-3528.53	4441.24
	-3510.54			-4300.25	-3528.53	4429.34
	-3510.54			-4300.25	-3528.53	4411.22
	-3510.54			-4300.25	-3528.53	4387.56
	-3510.54			-4300.25	-3528.53	4378.55
	-3510.54			-4300.25	-3528.53	4376.88
	-3510.54			-4300.25	-3528.53	4360.4
	-3510.54			-4300.25	-3528.53	4332.3
	-3510.54			-4300.25	-3528.53	4338.67
	-3510.54			-4300.25	-3528.53	4324.73
	-3510.54			-4300.25	-3528.53	4325.88
	-3510.54			-4300.25	-3528.53	4316.15
	-3510.54			-4300.25	-3528.53	4286.38
	-3510.54			-4300.25	-3528.53	4295.48
	-3510.54			-4300.25	-3528.53	4290.93
	-3510.54			-4300.25	-3528.53	4290.71
	-3510.54			-4300.25	-3528.53	4283.86
	-3510.54			-4300.25	-3528.53	4282.18
	-3510.54			-4300.25	-3528.53	4266.35
	-3510.54			-4300.25	-3528.53	4285.14
	-3510.54			-4300.25	-3528.53	4292.51
	-3510.54			-4300.25	-3528.53	4296.06
	-3510.54			-4300.25	-3528.53	4294.93
	-3510.54			-4300.25	-3528.53	4298.6
	-3510.54			-4300.25	-3528.53	4304.51
	-3510.54			-4300.25	-3528.53	4330.29
	-3510.54			-4300.25	-3528.53	4344.93
	-3510.54			-4300.25	-3528.53	4355.7
	-3510.54			-4300.25	-3528.53	4348.29
	-3510.54			-4300.25	-3528.53	4351.43
	-3510.54			-4300.25	-3528.53	4347.11
	-3510.54			-4300.25	-3528.53	4349.49
	-3510.54			-4300.25	-3528.53	4362.89
	-3510.54			-4300.25	-3528.53	4366.95
	-3510.54			-4300.25	-3528.53	4377.78
	-3510.54			-4300.25	-3528.53	4419.33
	-3510.54			-4300.25	-3528.53	4439.58
	-3510.54			-4300.25	-3528.53	4446.44
	-3510.54			-4300.25	-3528.53	4460.8
	-3510.54			-4300.25	-3528.53	4463.07
	-3510.54			-4300.25	-3528.53	4496.81
	-3510.54			-4300.25	-3528.53	-2814.26
	-3510.54			-4300.25	-3528.53	-2814.26
	-3510.54			-4300.25	-3528.53	-2814.26
	-3510.54			-4300.25	-3528.53	-2814.26
	-3510.54			-4300.25	-3528.53	-2814.26
	-3510.54			-4300.25	-3528.53	-2814.26
	-3510.54			-4300.25	-3528.53	-2814.26
	-3510.54			-4300.25	-3528.53	-2814.26
	-3510.54			-4300.25	-3528.53	-2814.26
	-3510.54			-4300.25	-3528.53	-2814.26
	-3510.54			-4300.25	-3528.53	-2814.26
	-3510.54			-4300.25	-3528.53	-2814.26
	-3510.54			-4300.25	-3528.53	-2814.26
	-3510.54			-4300.25	-3528.53	-2814.26
	-3510.54			-4300.25	-3528.53	-2814.26
	-3510.54			-4300.25	-3528.53	-2814.26
	-3510.54			-4300.25	-3528.53	-2814.26
	-3510.54			-4300.25	-3528.53	-2814.26
	-3510.54			-4300.25	-3528.53	-2814.26
	-3510.54			-4300.25	-3528.53	-2814.26
	-3510.54			-4300.25	-3528.53	-2814.26
	-3510.54			-4300.25	-3528.53	-2814.26
	-3510.54			-4300.25	-3528.53	-2814.26
	-3510.54			-4300.25	-3528.53	-2814.26
	-3510.54			-4300.25	-3528.53	-2814.26
	-3510.54			-4300.25	-3528.53	-2814.26
	-3510.54			-4300.25	-3528.53	-2814.26
	-3510.54			-4300.25	-3528.53	-2814.26
	-3510.54			-4300.25	-3528.53	-2814.26
	-3510.54			-4300.25	-3528.53	-2814.26

## Sheet: Erk-15 s
Data at 15 somites and different temperatures used in Fig.S5 _ digitisation of Erk activity from data as in Fig.7
length	E1 15s 20°C	E2 15s 20°C	E3 15s 20°C	E1 15s 24°C	E2 15s 24°C	E3 15s 24°C	E1 15s 28°C	E2 15s 28°C	E3 15s 28°C	E1 15s 32°C	E2 15s 32°C	E3 15s 32°C
0	-617.594	154.585	312.776	576.609	118.16	392.298	735.7	404.471	269.065	-9.39547	410.322	315.816
0.65	-373.13	372.53	494.404	692.465	203.389	467.78	830.112	478.418	365.288	119.237	448.221	385.87
1.3	-123.412	608.031	678.735	802.347	271.462	551.356	958.002	562.769	470.408	250.391	476.874	464.229
1.95	153.259	814.051	870.812	855.954	332.358	643.464	1075.45	624.548	579.811	375.82	513.453	524.865
2.6	412.104	1015.49	1083.31	914.177	403.103	724.796	1233.04	691.453	678.157	515.831	538.566	602.81
3.25	680.957	1269.39	1319.61	963.401	468.456	804.238	1392	762.794	775.598	685.95	576.98	661.519
3.9	922.436	1506.01	1466.96	1072.75	529.608	885.349	1530.56	808.116	832.332	814.199	611.561	728.095
4.55	1170.59	1731.44	1626.21	1190.34	584.812	959.52	1680.59	845.541	904.572	936.309	644.013	786.554
5.2	1432.36	1903.75	1760.68	1311.24	629.083	1040.18	1813.48	886.609	978	1069.39	675.416	865.781
5.85	1711.76	2085.4	1915.19	1463.57	670.612	1117.61	1973.49	932.07	1058.38	1165.74	713.706	924.629
6.5	1963.32	2237.57	2069.22	1606.43	701.806	1178.83	2077.55	974.566	1122.57	1284.29	747.524	995.176
7.15	2177.31	2334.45	2191.89	1730.47	742.259	1238.17	2177.41	1008.11	1167.75	1427.12	792.998	1043.56
7.8	2399.78	2472.32	2314.92	1829	773.035	1302.17	2274.35	1074.58	1252.6	1528.96	827.396	1097.05
8.45	2580.66	2590.68	2470.36	1955.46	801.458	1361.36	2388.06	1114.55	1289.72	1643.56	867.657	1148.05
9.1	2768.04	2722.99	2544.26	2076.54	822.609	1427.43	2511.63	1173	1358.9	1739.66	914.41	1220.91
9.75	2921.19	2872.8	2670.65	2170.76	851.486	1494.89	2651.27	1222.77	1396.36	1799.96	953.531	1274.35
10.4	3078.99	3025.97	2761.77	2283.86	873.032	1580.74	2754.09	1287.72	1432.16	1882.44	986.675	1323.07
11.05	3221.27	3158.61	2868.89	2403.32	888.842	1654.71	2896.18	1334.62	1493.87	1956.24	1027.96	1391.34
11.7	3384.33	3307.29	2968.56	2501.11	913.598	1731.28	3014.98	1373.12	1526.79	2020.56	1069.3	1443.38
12.35	3545.13	3424.66	3038.19	2631.42	942.325	1826.66	3167.26	1435.78	1548.27	2095.69	1111.13	1515.11
13.001	3654.23	3576.64	3114.05	2761.47	969.875	1903.5	3322.53	1484.27	1582.95	2173.85	1141.56	1576.21
13.651	3796.23	3668.06	3176.26	2831.91	989.201	1951.72	3425.51	1535.49	1610.83	2230.63	1187.01	1631.78
14.301	3889.76	3740.88	3278.58	2912.01	1022.12	1992.25	3490.02	1566.2	1647.09	2322.86	1219.81	1698.9
14.951	4032.8	3791.91	3322.66	2952.23	1054.01	2014.2	3546.2	1592.28	1665.11	2425.77	1273.78	1769.65
15.601	4159.46	3833.73	3336.97	3052.03	1080.39	2055.35	3563.48	1617.45	1704.42	2510.51	1328.5	1832.76
16.251	4285.93	3913.4	3354.4	3117.35	1107.46	2111.85	3603.5	1646.61	1729.26	2559.85	1373.53	1892.38
16.901	4403.97	3996.74	3435.2	3158.9	1154.84	2124.04	3681.7	1676.18	1758.83	2592.95	1426.54	1924.42
17.551	4534.33	4072.32	3478.75	3187.94	1183.4	2148.34	3787.75	1718.71	1785.5	2689.86	1496.48	1966.15
18.201	4654.42	4163.17	3535.18	3220.11	1230.88	2179.46	3863.52	1746.72	1801.55	2721.23	1553.64	2007.06
18.851	4768.48	4245.41	3614.68	3254.43	1270.14	2217.34	3999.86	1760.04	1840.5	2761.17	1595.07	2064.08
19.501	4909.11	4303.35	3694.14	3282.87	1324.57	2230.1	4076.3	1778.46	1892.37	2826.64	1624.62	2109.8
20.151	5043.22	4362.12	3784.55	3302	1359.99	2225.19	4128.7	1826.67	1949.27	2902.68	1662.47	2143.92
20.801	5137.99	4402.76	3844.63	3387.93	1398.59	2217.57	4196.34	1854.4	1966.28	3009.45	1717.94	2198.84
21.451	5211.26	4429.38	3896.37	3469.7	1432.83	2233.83	4266.14	1897.48	2013.81	3119.97	1741.82	2231.91
22.101	5377.79	4480.86	3948.51	3552.77	1474.28	2228.19	4325.69	1896.31	2051.98	3207.45	1768.45	2271.65
22.751	5507.51	4530.98	4048.14	3655.67	1516.12	2233.14	4358.01	1919.96	2081.69	3278.85	1805.11	2290.77
23.401	5564.2	4576.49	4136.09	3765.54	1534.3	2242.55	4409.45	1930.4	2113.92	3354.91	1830.25	2338.08
24.051	5650.06	4671.04	4181.61	3862.03	1561.13	2275.28	4482.94	1937.4	2114.97	3398.33	1876.12	2393.79
24.701	5675.53	4786.99	4226.31	3894.78	1585.58	2305.13	4592.89	1952.95	2128.11	3442.16	1915.64	2430.46
25.351	5718.11	4872.45	4290.7	3968.81	1607.51	2331.28	4663.59	1967.31	2165.43	3470.56	1960.56	2473.65
26.001	5719.58	4939.31	4342.75	3999.3	1619.71	2395.03	4722.12	1977.41	2178.51	3502.66	1980.08	2518.18
26.651	5705.42	5016.03	4335.13	4032.69	1657.39	2453.08	4771.54	1983.08	2190.95	3551.69	1999.36	2547
27.301	5743.37	5103.16	4379.35	4111.33	1686.9	2488.37	4863.32	1991.96	2229.43	3657.69	2031.52	2555.47
27.951	5762.54	5193.21	4416.71	4142.69	1717.4	2524.53	4919.37	2016.2	2245.25	3762.39	2057.39	2600.29
28.601	5803.85	5252.6	4437.5	4225.81	1744.19	2549.06	4979.19	2026.55	2266.91	3830.78	2075.63	2643.05
29.251	5884.56	5315.99	4504.04	4319.3	1762.73	2569.5	5059.98	2043.12	2317.91	3874.13	2102.78	2682.06
29.901	5961.52	5346.1	4496.46	4384.37	1794.76	2588.39	5133.65	2055.15	2342.68	3974.54	2137.07	2713.55
30.551	6040.55	5391.54	4531.43	4433.74	1802.54	2597.78	5212.45	2096.07	2351.87	4018.17	2173.54	2739.04
31.201	6115.01	5452.09	4551.37	4502.33	1817.32	2644.69	5314.45	2134.22	2369.67	4068.8	2211.9	2780.03
31.851	6161.84	5472	4604.83	4546.17	1825.92	2654.34	5314.89	2170.01	2406.89	4095.16	2256.56	2811.4
32.501	6251.59	5485.34	4662.79	4626.83	1849.37	2695.53	5347.39	2219.84	2423.01	4130.29	2321.19	2833.52
33.151	6350.79	5528.54	4695.41	4703.88	1861.46	2755.37	5410.48	2247.71	2448.07	4178.99	2370.73	2886.12
33.801	6437.19	5589.8	4794.7	4781.68	1891.1	2776.02	5420.29	2283.94	2475.01	4239.74	2412.33	2908.8
34.451	6516.51	5643.58	4859.68	4901.61	1905.13	2795.83	5518.52	2323.35	2482.95	4284.95	2439.44	2928.12
35.101	6532.19	5706.58	4883.37	4960.66	1912.19	2829.81	5575.23	2370.34	2507.64	4283.36	2491.94	2933.22
35.751	6558.22	5800.99	4957.77	5056.93	1944.2	2866.6	5675.5	2395.46	2540.82	4344.81	2527.45	2941.59
36.401	6555.15	5864.94	4994.42	5153.06	1973.76	2896.01	5740.37	2440.6	2569.59	4428.26	2581.9	2976.55
37.051	6557.89	5927.03	4984.43	5252.14	1994.96	2940.9	5835.31	2461.91	2588.47	4461.03	2603.05	3020.6
37.702	6564.27	5984.17	5035.06	5377.41	2012.48	2954.14	5855.11	2484.55	2606.73	4498.42	2638.67	3052.05
38.352	6532.3	5998.67	5069.87	5468.48	2045.16	2942.81	5862.87	2513.21	2602.34	4512.47	2704.08	3082.06
39.002	6516.81	6017.2	5099.3	5591.65	2090.62	2955.3	5915.79	2536.45	2643.15	4537.69	2753.09	3112.69
39.652	6514.17	5991.06	5114.89	5624.94	2118.04	2957.2	6006.64	2554.7	2675	4560.53	2777.4	3139.85
40.302	6563.68	6007.47	5146.17	5686.42	2151.08	2962.89	6112.03	2575.06	2688.55	4608.22	2798.03	3170.69
40.952	6620.59	6055.59	5183.55	5760.27	2181.67	2985.24	6233.02	2615.23	2725.74	4581.22	2820.22	3202.3
41.602	6655.86	6097.32	5186.96	5838.43	2204.77	3001.94	6305.94	2633.07	2755.9	4629.54	2851.15	3237.76
42.252	6710.08	6136.23	5212.9	5921.67	2260.78	3017.98	6415.11	2669.04	2791.66	4633.14	2859.3	3278.54
42.902	6765.06	6206.28	5270.04	5983.44	2298.61	3030.57	6479.15	2656.54	2850.49	4650.47	2857.74	3338.71
43.552	6864.72	6289.16	5305.31	6012.78	2347.44	3028.24	6530.32	2641.66	2895.62	4714.94	2855.59	3370.84
44.202	6844.85	6420.4	5299.94	6036.56	2368.07	3023.13	6575.68	2638.37	2923.33	4727.81	2837.33	3439.48
44.852	6891.76	6504.87	5300.96	6115.6	2402.79	3033.88	6604.22	2640.77	2968.16	4739.97	2820.37	3491.86
45.502	6913	6586.36	5300.65	6130.73	2428.6	3036.06	6634.57	2658.4	2996.92	4770.92	2834.68	3532.05
46.152	6887.71	6691.75	5337.73	6139.17	2458.65	3034.45	6665.85	2642.1	3055.92	4805.68	2821.29	3570.83
46.802	6871.61	6796.93	5309.55	6129.96	2484.89	3020.59	6746.88	2645.75	3080.11	4817.58	2807.76	3612.12
47.452	6880.27	6873.6	5292.87	6121.63	2513.58	3016.56	6761.27	2653.24	3110.71	4845.64	2814.83	3618.49
48.102	6923.55	6948.59	5311.9	6108.32	2530.11	3035.06	6841.67	2662.76	3129.65	4809.37	2807.05	3643.64
48.752	6976.51	6978.58	5343.68	6099.33	2553.3	3033.9	6904.1	2671	3140.28	4809.85	2815.97	3681.17
49.402	7033.81	7027.36	5358.21	6150.09	2574.36	3054.37	6988.37	2673.95	3151.59	4826.08	2831.89	3668.87
50.052	7037.56	7110.89	5350.47	6173.84	2608.37	3034.32	7062.85	2684.53	3160.3	4835.28	2852.62	3666.9
50.702	7080.56	7143.76	5352.84	6232.43	2640.54	3064.56	7135.59	2697.32	3158.24	4842.81	2883.66	3677.11
51.352	7099.28	7176.94	5349.95	6265.56	2667.75	3091.04	7194.11	2702.8	3188.01	4843.42	2924.59	3678.32
52.002	7131.1	7210.43	5383.12	6234.79	2689.33	3083.12	7254.93	2743.19	3198.13	4817.14	2981.14	3653.08
52.652	7215.71	7248.16	5392.92	6268.58	2726.86	3090.88	7264.04	2741.63	3201.58	4866.07	3031.8	3635.42
53.302	7245.01	7261.44	5347.81	6228.25	2750.3	3112.46	7298.28	2764.93	3221.18	4922.81	3089.65	3617.73
53.952	7297.75	7299.02	5331.83	6243.66	2797.37	3132.26	7300.27	2792.28	3257.99	4951.16	3146.84	3633.27
54.602	7418.18	7339.62	5299.88	6280.69	2822.59	3148.85	7325.12	2775.66	3250.08	4944.86	3211.11	3625.47
55.252	7513.67	7360.92	5274	6301.82	2870.44	3176.2	7378.43	2771.06	3259.85	5007.01	3275.02	3632.31
55.902	7545.97	7397.71	5254.99	6291.24	2902.56	3216.03	7457.61	2752.82	3258.77	5049.63	3301.11	3630.06
56.552	7577.86	7429.78	5250.14	6329.77	2918.02	3251.61	7481.74	2748.88	3275.31	5086.7	3338.86	3634.93
57.202	7599.78	7450.4	5257.57	6378.9	2947.12	3284.02	7510.74	2716.57	3291.77	5089.27	3361.8	3635.25
57.852	7662.84	7468.16	5230.19	6370.19	2976.35	3330.8	7584.48	2687.98	3300.41	5136.84	3388.08	3636.75
58.502	7628.51	7500.7	5227.95	6397.33	2997.32	3374.21	7579.73	2673.55	3317.61	5196.13	3375.97	3648.08
59.152	7665.47	7525.9	5218.88	6432.81	3011.76	3397.53	7639.08	2643.02	3337.03	5236.62	3381.42	3671.99
59.802	7733.49	7527.45	5239.65	6449.09	3018.28	3436.8	7689.27	2595.15	3351.39	5243.05	3383.73	3701.5
60.452	7849.05	7517.96	5206.56	6465.67	3036.18	3422.23	7685.59	2582	3373.04	5313.73	3394.43	3730.87
61.102	7905.06	7470.07	5218.72	6465.87	3033.51	3445.55	7775.92	2573.35	3378.03	5376.43	3408.32	3799.56
61.752	7975.55	7505.7	5215.54	6478.4	3065.01	3437.45	7824.03	2559.1	3392.5	5415.23	3415.88	3865.03
62.402	8056.65	7518.21	5233.64	6493.34	3080.88	3430.78	7885.83	2556.39	3427.81	5477.68	3416.81	3899.28
63.053	8122.84	7544.19	5233.47	6518.83	3093.96	3402.91	7944.06	2560.93	3422.91	5521.74	3416.5	3958.05
63.703	8189.3	7584.59	5276.92	6535.78	3134	3415.07	8000.79	2566.78	3397.97	5576.97	3423.89	4018.58
64.353	8221.16	7602.34	5328.76	6552.85	3163.74	3403.98	7997.94	2573.2	3430.33	5608.17	3420.8	4043.32
65.003	8263.64	7621.72	5386.2	6567.97	3191.77	3390.56	8103.46	2572.51	3444.74	5651.48	3402.95	4045.28
65.653	8328.55	7691.27	5437.73	6585.38	3212.3	3375.95	8164.33	2556.22	3435.86	5730.93	3383.87	4022.84
66.303	8400.87	7705.73	5471.38	6629.84	3242.58	3374.22	8192.09	2561.28	3451.79	5749.69	3385.25	4006.82
66.953	8463.22	7745.75	5518.77	6691.53	3278.72	3347.2	8304.96	2574.31	3470.63	5767.57	3426.5	3985.77
67.603	8448.54	7772.04	5569.42	6713.62	3316.48	3311.53	8360.38	2592.39	3462.54	5785.05	3433.32	3979.77
68.253	8498.13	7801.73	5597.58	6785.8	3338.19	3302.63	8444.15	2605.13	3463.7	5796.22	3440.3	3976.03
68.903	8550.94	7855.43	5662.83	6847.18	3362.3	3283.27	8485	2611.39	3492.44	5888.87	3471.23	3967.54
69.553	8600.01	7864.76	5666.53	6947.4	3376.92	3254.41	8586.88	2638.33	3486.8	5932.14	3510.36	3946.93
70.203	8612.71	7892.48	5709.46	7002.72	3402.91	3231.49	8623.97	2662.05	3474.15	5983.11	3519.78	3977.47
70.853	8708.61	7896.67	5754.86	7115.21	3445.35	3193.33	8691.97	2673.98	3481.59	5989.43	3544.65	4010.29
71.503	8794.74	7938.01	5782.15	7210.47	3464.05	3185.61	8747.08	2687.73	3432.25	5954.43	3539.41	4038.2
72.153	8903.45	7964.8	5819.78	7291.11	3497.7	3210.53	8816.09	2707.35	3421.07	6006.11	3543.69	4078.63
72.803	9001.25	7981.97	5798.9	7370.67	3543.26	3185.23	8823.54	2701.86	3388.49	6015	3534.16	4091.8
73.453	9079.84	7988.7	5858.76	7416.31	3580.47	3175.11	8905.26	2710.78	3407.13	6020.85	3557.25	4116.87
74.103	9152.18	8026.11	5873.97	7485.33	3592.12	3179.12	8921.84	2724.43	3402.47	6048.24	3536.88	4125.81
74.753	9290.78	8096.62	5900.49	7545.74	3607.62	3168.7	8932.87	2739.55	3398.73	6065.08	3540.96	4124.54
75.403	9398.34	8146.91	5868.86	7574.48	3588.22	3166.59	8987.02	2764.08	3396.17	6086.97	3548.31	4136.48
76.053	9487.53	8219.59	5906.34	7575.85	3600.77	3164.17	9043.69	2767.51	3382.74	6128.08	3546.93	4158.17
76.703	9554.89	8263.94	5903.05	7592.65	3579.37	3154.79	9107.53	2742.23	3379.91	6150.07	3586.38	4158.61
77.353	9635.25	8291.33	5901.4	7594.51	3595.84	3160.4	9131.49	2767.26	3384.95	6209.39	3622.88	4183.09
78.003	9637.63	8332.9	5905.62	7676.96	3582.41	3186.59	9203.85	2789.56	3368.77	6198.07	3662.48	4197.53
78.653	9622.18	8397.96	5900.3	7675.31	3592.54	3160.67	9315.13	2783.65	3360.89	6226.78	3716.67	4196.51
79.303	9579.08	8420.12	5875.07	7765.27	3596.64	3163.22	9319.07	2801.2	3348.33	6270.52	3727.86	4200.38
79.953	9545.54	8430.52	5918.37	7766.67	3609.45	3186.37	9388.76	2837.68	3356.25	6269.97	3757.99	4236.95
80.603	9517.32	8458.56	5888.1	7800.05	3618.64	3195.79	9463.65	2848.57	3361.91	6263.58	3773.79	4281.33
81.253	9476.96	8443.62	5900.73	7847.44	3645.72	3188.19	9452.17	2870.77	3376.79	6300.06	3769.44	4355.96
81.903	9451.88	8442.77	5903.19	7910.89	3681.63	3201.84	9502.91	2880.91	3373.51	6300.79	3769.22	4408.51
82.553	9422.01	8453.6	5917.73	7950.09	3721.22	3213.99	9572.22	2914.24	3407.87	6327.52	3775.45	4464.39
83.203	9337.78	8448.52	5887.97	7990.27	3750.11	3197.88	9592.65	2932.29	3413.24	6320.65	3776.52	4519.1
83.853	9254.22	8475.2	5891.36	8075.26	3800.54	3194.88	9653.84	2956.69	3417.31	6330.47	3752.07	4585.87
84.503	9187.5	8483.07	5936.3	8076.21	3844.95	3203.9	9739.74	2973.79	3419.1	6377.04	3771.59	4579.99
85.153	9128.69	8509.42	5944.77	8113.09	3904.63	3202.35	9882.69	2987.04	3433.68	6364.22	3776.26	4604.81
85.803	9057.65	8563.02	5947.51	8138.19	3936.03	3212.84	9943.48	2969.02	3436.11	6410.63	3805.17	4605.03
86.453	9009.22	8615.26	5988.56	8138.09	3970.98	3189.27	9979.69	2956.46	3440.93	6409.56	3826.07	4588.24
87.103	9009.71	8654.85	6051.5	8147.35	3993	3198.4	10089.8	2950.66	3453.09	6414.58	3886.76	4576.37
87.754	9030.97	8671.4	6104.97	8213.71	4023.53	3215.11	10118.4	2941.29	3462.48	6413.44	3924.74	4576.77
88.404	9011.07	8745.36	6061.79	8277.89	4072.45	3216.11	10224.8	2939.65	3444.11	6421.62	3934.95	4556.31
89.054	9046.22	8779.87	6074.12	8319.58	4149.15	3228.67	10267.4	2932.47	3449.64	6436.76	3956.11	4548.66
89.704	9030.08	8814.51	6086.13	8419.72	4192.05	3233.23	10402.2	2918.19	3511.17	6493.47	3986.69	4535.91
90.354	9040.21	8863.62	6100.6	8507.12	4220.96	3277.63	10457.6	2913.07	3517.26	6523.65	3999.44	4539.96
91.004	9027.6	8872.28	6098.1	8552.94	4237.2	3322.27	10559.1	2924.6	3510.26	6588.01	4043.18	4538.59
91.654	9033.9	8937.35	6083.77	8580.15	4266.74	3327.02	10588.2	2924.23	3518.12	6633.4	4056.4	4515.85
92.304	9039.45	8930.9	6071.76	8660.87	4282.03	3330.24	10596.9	2909.24	3501.62	6682.12	4044.38	4532.7
92.954	9040.06	8962.73	6092.18	8751.29	4264.9	3352.19	10603.4	2908.4	3528.21	6734.82	4054.5	4533.23
93.604	9104.4	8961.04	6136.8	8836.6	4268.44	3360.01	10612.1	2887.05	3510.21	6757.06	4024.13	4536.25
94.254	9178.82	8984.08	6114.41	8981.78	4263.49	3365.18	10610	2917.04	3542.6	6758.78	4006.47	4535.32
94.904	9208.68	9011.51	6173.76	9064.54	4237.02	3405.51	10651	2926.84	3552.99	6786.72	4022.59	4548.23
95.554	9245.83	9014.68	6196.94	9141.53	4234.07	3447.79	10688.1	2927.56	3580.72	6772.01	4026.57	4543.24
96.204	9235.07	9058.09	6186.66	9164.46	4205.32	3442.2	10678.6	2937.02	3595.35	6812.94	4044.92	4531.48
96.854	9180.05	9096.11	6192.01	9213.22	4222.08	3456.97	10684.4	2946.4	3597.78	6815.67	4073.43	4526.35
97.504	9142.72	9237.61	6215.95	9233.82	4246.9	3476.49	10702.3	2940.13	3625.96	6852.79	4105.07	4533.97
98.154	9070.04	9415.23	6232.86	9233.77	4237.87	3462.8	10719.6	2954.43	3620.24	6870.65	4135.55	4560.71
98.804	9010.38	9573.05	6283.27	9292.06	4245.92	3461.08	10800	2981.52	3630.09	6888.83	4189.71	4584.48
99.454	8993.63	9664.08	6295.52	9258.22	4253.41	3466.81	10872.9	2989.94	3646.45	6937.52	4233.06	4619.69
100.104	9009.45	9774.8	6337.44	9243.73	4254.33	3454.74	10974.6	2983.89	3664.5	6932.45	4265.73	4660.36
100.754	8953.81	9883.08	6369.44	9260.42	4267.4	3439.3	11052.5	2971.44	3671.46	6947.92	4296.8	4711.99
101.404	8951	9932.92	6420.3	9235.8	4263.2	3436.98	11111.8	2982.44	3678.3	6939.35	4334.08	4759.45
102.054	8951.69	9968.9	6405.75	9263.69	4271.53	3436.6	11182.2	2981.06	3673.37	6968.86	4354.71	4812.44
102.704	8959.22	10007.2	6444.15	9226.17	4299.96	3455.03	11263.4	2970.38	3676.93	7010.65	4355.74	4876.29
103.354	9040.11	10110.3	6494.14	9237.4	4328.73	3442.16	11392	2978.06	3687.57	6991.35	4360.31	4920.24
104.004	9045.28	10172.6	6539.25	9297.37	4361.44	3427.7	11467.6	3001.9	3669.5	7046.93	4382.36	4949.53
104.654	9051.9	10218.6	6567.78	9279.22	4359.33	3424.67	11597.6	3004.96	3674.01	7082.25	4397.72	4960.14
105.304	9137.26	10266.3	6535.33	9251.55	4401.42	3436.01	11667.5	3027.06	3686.87	7123.76	4415	5013.69
105.954	9157.49	10325.3	6575.27	9295.63	4438.01	3441.1	11766.9	3035.99	3701.97	7141.77	4423.38	5028.71
106.604	9255.69	10370.8	6571.71	9289.24	4461.94	3457.25	11798.1	3080.15	3727	7186.23	4444.8	5018.55
107.254	9300.79	10403	6608.61	9273.03	4504.84	3435.69	11897.3	3111.76	3713.89	7205.63	4460.76	5004.32
107.904	9301.82	10398.5	6589.11	9268.18	4527.88	3437.69	12018.3	3149.14	3762.61	7184.41	4435.76	5027.03
108.554	9289.92	10405.6	6618.39	9270.31	4556.54	3466.66	12113.4	3165.24	3776.92	7198.61	4472.13	5043.8
109.204	9333.9	10438.7	6673.83	9314.35	4576.19	3512.1	12226.5	3201.59	3793.62	7195.58	4473.7	5051.6
109.854	9312.82	10472	6693.86	9367.83	4596.38	3542.94	12304.4	3246.89	3819.72	7291.05	4490.9	5059.43
110.504	9354.12	10499.5	6670.96	9391.98	4637.46	3589.02	12418	3265.43	3818.29	7382.08	4491.27	5061.79
111.154	9426.67	10545.9	6692.4	9412.93	4637.3	3612.84	12574.3	3283.32	3820.52	7389.15	4486.94	5057.55
111.804	9389.66	10596.6	6710.17	9388.36	4604.64	3628.96	12630.8	3308.53	3815.35	7363.49	4483.91	5087.29
112.454	9378.17	10608.9	6783.15	9440.25	4588.28	3677.94	12725.6	3321.16	3821.51	7437.68	4485.06	5096.13
113.105	9420.47	10626.7	6802.87	9461.6	4551.92	3709.54	12826.1	3331.38	3814.97	7441.53	4507.79	5129.13
113.755	9456.48	10651.9	6775.36	9475.74	4524.94	3699.58	12916.5	3348.57	3829.75	7471.87	4541.16	5129.14
114.405	9483.23	10658.6	6752.95	9490.07	4505.49	3706.25	12971.8	3349.88	3828.07	7490.91	4573.4	5146.73
115.055	9545.44	10672.7	6847.15	9466.7	4485.19	3701.07	13028.2	3364.96	3838.43	7531.64	4603.42	5156.52
115.705	9574.61	10708.4	6896.13	9486.44	4486.31	3692.26	13152.8	3378.09	3834.35	7569.63	4657.39	5143.65
116.355	9594.54	10740.7	6933.51	9459.46	4436.21	3698.52	13201.9	3374.86	3825.14	7581.6	4684.39	5138.05
117.005	9570.81	10723.7	6986.99	9466.96	4418.45	3700.89	13267.2	3368.53	3855.63	7627.28	4709.67	5131.35
117.655	9568.29	10740.4	7011.97	9477.65	4414.5	3711.96	13376.4	3354.47	3878.42	7662.92	4734.01	5162.53
118.305	9557.69	10741.8	7083.81	9493.44	4382.12	3713.66	13425.2	3354.8	3869.39	7678.73	4755.7	5204.55
118.955	9522.65	10708.1	7073.88	9511.85	4387.65	3704.54	13511.6	3346.17	3897.3	7681.54	4771.71	5231.35
119.605	9530.88	10667.5	7152.55	9498.21	4393.87	3713.99	13582.4	3359.83	3926.64	7741.9	4768.57	5241.71
120.255	9554.46	10677.2	7200.32	9481.84	4405.83	3719.31	13627.4	3360.85	3932.35	7765.26	4767.83	5261.33
120.905	9549.8	10668.9	7207.73	9462.18	4430.95	3706.84	13655	3341.59	3963.42	7782.66	4780.8	5286.56
121.555	9536.41	10647.6	7225.59	9447.55	4436.91	3711.24	13669.5	3344.32	3986.33	7825.43	4811.05	5273.28
122.205	9539.95	10687.3	7217.25	9441.85	4440.63	3719.62	13684.8	3339.56	4050.28	7844.32	4826.19	5283.09
122.855	9532.57	10717.7	7249.52	9406.59	4446.14	3687.85	13655.5	3345.03	4072.63	7866.73	4832.04	5266.35
123.505	9535.82	10759.3	7255.4	9329.16	4455.11	3678.73	13699.5	3359.42	4109.73	7877.94	4867.22	5258.78
124.155	9571.28	10768.8	7265.2	9339.64	4442.66	3681.27	13650.1	3402.29	4121.87	7932.42	4847.64	5256.51
124.805	9636.66	10828.8	7289.76	9273.39	4431.23	3661.33	13677.8	3402.24	4137.09	7950.68	4825.86	5240.73
125.455	9706.05	10891.2	7265.16	9299.07	4424.84	3660.63	13654.2	3425.91	4140.77	7944.61	4812.97	5211.55
126.105	9807.15	10939	7295.47	9268.97	4408.47	3637.53	13659.4	3424.03	4150.12	7998.74	4822.07	5209.79
126.755	9864.37	10948.9	7272.99	9238.59	4392.96	3614.44	13690	3452.9	4143.68	8020.22	4806.78	5186.71
127.405	9909.22	10963.1	7236.03	9219.62	4376.51	3619.23	13715	3468.54	4123.69	8006.88	4777.31	5155.5
128.055	9922.27	11011.8	7232.24	9151.92	4337.11	3647.5	13745.9	3480.17	4113.65	8011.48	4802.23	5152.68
128.705	9972.87	11020.4	7195.83	9096.66	4328.7	3659.38	13737.4	3492.4	4098.29	8078.52	4789.62	5149.38
129.355	10002.9	11031.2	7177.74	9053.04	4292.34	3671.28	13795	3493.43	4082.53	8075.46	4781.31	5155.43
130.005	10036.2	11024.2	7127.14	8986.71	4294.25	3686.73	13902.5	3523.86	4090.07	8076.22	4749.41	5153.1
130.655	10095.1	11060	7158.28	8938.29	4298.52	3710.04	13911.3	3537.51	4089.6	8095.59	4741.15	5155.87
131.305	10123.1	11099.6	7165.49	8913.13	4285.52	3723.09	13856.4	3546.92	4080.83	8123.88	4710.61	5173.8
131.955	10185.1	11154.1	7124.99	8857.44	4298.09	3757.7	13925.9	3563.98	4074.37	8113.04	4694.74	5172.71
132.605	10216.9	11270.2	7122.12	8888.71	4320.5	3775.76	13902.5	3590.86	4068.78	8110.25	4677.71	5183.77
133.255	10226.6	11317.7	7100.95	8861.49	4318.33	3818.03	13924.3	3616.8	4062.51	8094.94	4658.53	5203.52
133.905	10257.8	11371.6	7106.25	8892.7	4325.22	3864.06	13939.2	3610.98	4083.32	8143.72	4634.67	5201.22
134.555	10287.5	11400.1	7074.21	8901.37	4316.37	3874.63	13957.4	3629.09	4075.66	8188.3	4633.8	5212.74
135.205	10287.7	11383.7	7080.23	8935.27	4308.4	3908.31	14002.8	3635.45	4092.76	8191.26	4633.73	5240.77
135.855	10306.4	11460.8	7070.61	8902.84	4310.69	3935.63	14010.1	3646.37	4090.7	8145.09	4637.79	5224.8
136.505	10275.6	11465.4	7055.95	8958.5	4292.83	3982.21	13996.4	3700.17	4123.27	8149.56	4655.56	5241.49
137.155	10236.5	11541.4	7051.34	8925.08	4270.75	4037.82	13933.7	3709.26	4126.96	8159.58	4680.57	5262.17
137.806	10221.3	11604.4	7060	8937.59	4238.16	4031.79	13931.6	3697.47	4140.5	8165.32	4663.49	5265.66
138.456	10267.2	11674.3	7046.6	8919.15	4192.52	4072.49	13900.5	3696.69	4146.14	8211.14	4647.67	5293.23
139.106	10276.1	11766.8	7065.42	8906.04	4162.49	4138.99	14005.1	3711.46	4152.44	8172.93	4658.94	5272.76
139.756	10288.2	11853.1	7113.86	8969.71	4126.15	4172.81	14069.9	3723.76	4160.48	8193.41	4669.07	5253.23
140.406	10334.5	11820.8	7156.48	8923.89	4081.57	4214.39	14125.5	3700.57	4180.64	8180.09	4674.28	5236.44
141.056	10374.8	11842	7192.3	8910.87	4015.8	4250.07	14172.8	3710.5	4198.34	8254.85	4688.96	5246.59
141.706	10380.4	11760.5	7177.29	8892.01	3983.77	4263.76	14112.7	3699.44	4214.05	8317.9	4692.23	5201.47
142.356	10416.8	11707.7	7169.43	8923.06	3922.36	4276.69	14133.2	3706.66	4232.41	8276.31	4710.77	5207.91
143.006	10434.3	11609.8	7162.96	8874.01	3883.17	4276.38	14209	3715.18	4264.15	8275.57	4754.38	5182.62
143.656	10466.4	11519.3	7167.18	8859.75	3850.04	4277.75	14252.7	3709.16	4291.7	8342.62	4790.36	5174.66
144.306	10489.4	11378.2	7169.7	8878.75	3811.55	4244.97	14289.9	3710.52	4304.62	8341.3	4829.96	5159.49
144.956	10487.8	11289.8	7193.68	8852.31	3779.37	4222.33	14249.4	3718.41	4328.41	8417.14	4856.76	5159.78
145.606	10514.8	11267.3	7214.7	8858.07	3741.54	4232.19	14226.1	3739.36	4318.35	8417.85	4880.91	5143.81
146.256	10498.1	11253.4	7208.21	8836.15	3715.48	4229.54	14191.1	3747.22	4297.54	8373.59	4868.62	5130
146.906	10484	11200.8	7199.06	8809.41	3676.73	4248.25	14117.8	3777.53	4285.28	8418.98	4867.66	5126.1
147.556	10482.7	11187.4	7157.27	8748.24	3646.84	4275.02	14049.1	3773.49	4268.68	8475.13	4820.45	5137.14
148.206	10493.1	11147.7	7179.41	8732.12	3630.54	4272.24	14005.5	3781.15	4254.88	8457.7	4805.24	5148.13
148.856	10472.9	11078.7	7139.84	8668.53	3598.44	4291.83	13955.5	3789.63	4250.2	8488.48	4758.85	5158.71
149.506	10486.3	11038.9	7079.2	8617.33	3579.13	4289.85	13900.3	3814.59	4238.09	8518.13	4727.54	5167.05
150.156	10443.2	10919	7042.86	8639.01	3549.94	4300.12	13876.8	3814.96	4245.19	8482.96	4710.84	5191.16
150.806	10450.3	10753.7	7006.46	8558.33	3538.55	4303.84	13863.2	3829.12	4203.29	8518.97	4696.29	5188.85
151.456	10435.2	10638.5	6951.54	8585.36	3532.41	4344.4	13819.6	3832	4208.1	8477.65	4682.4	5229.96
152.106	10405.6	10483.5	6893.57	8552.73	3531.2	4361.48	13770.3	3832.18	4195.92	8489.86	4655.99	5248.92
152.756	10436.9	10304.1	6879.66	8522.45	3525.71	4368.82	13792.2	3848.36	4165.01	8495.5	4662.5	5276.56
153.406	10477	10190.5	6855.88	8476.41	3497.23	4376.76	13790.9	3824.23	4164.1	8500.4	4646.76	5278.94
154.056	10478.6	10014.8	6824.15	8411.76	3465.13	4390.6	13759.8	3827.71	4161.32	8497.74	4615.95	5282.35
154.706	10463.7	9894.22	6845.97	8420.79	3425.71	4395.46	13700.2	3797.18	4165.02	8503.74	4579.16	5254.25
155.356	10433.7	9809.75	6821.44	8376.85	3417.64	4406.15	13754.1	3808.28	4153.49	8480.57	4563.11	5226.7
156.006	10409.5	9760.12	6775.97	8324.94	3403.93	4377.39	13774.2	3824.32	4143.13	8513.58	4537.69	5234.8
156.656	10436.9	9654.34	6803.44	8210.17	3393.26	4395.02	13827.2	3808	4144.02	8484.84	4500.29	5214.11
157.306	10446.4	9552.72	6783.29	8169.28	3376.41	4386.78	13810	3809.78	4131.23	8515.47	4452.06	5204.98
157.956	10458.2	9447.22	6809.63	8119.79	3348.91	4403.77	13740.8	3827.52	4138.73	8526.76	4399.22	5168.05
158.606	10470	9323.2	6775.36	8065.98	3306.99	4409.72	13728.9	3840.87	4136.5	8488.95	4383.55	5159.69
159.256	10482.5	9207.2	6794.39	8013.32	3282.72	4435.09	13715.2	3843.11	4172.16	8498.63	4353.03	5131.92
159.906	10487.2	9070.24	6813.15	7977.82	3237.67	4413.7	13696	3838.26	4175.16	8570.24	4320.04	5103.17
160.556	10432.3	8987.36	6824.78	7933.42	3175.64	4386.2	13754.7	3825.3	4204.39	8565.36	4288.82	5095.06
161.206	10393.1	8927.35	6856.51	7906.06	3110.73	4389.62	13665.3	3826.04	4218.87	8534.15	4236.09	5062.18
161.856	10393.3	8834.41	6848.37	7926.06	3047.25	4345.6	13599.4	3834.68	4239.63	8522.93	4189.53	5026.61
162.507	10354.3	8722.22	6811.12	7896.9	2998.39	4313.05	13531.5	3816.48	4236.97	8504.29	4144.98	4992.33
163.157	10341.5	8676.97	6751.19	7894.98	2946.15	4313.38	13385.4	3815.01	4233.37	8540.39	4082.15	4991.51
163.807	10312.1	8612.64	6791.37	7896.34	2888.24	4308.03	13273.4	3841.32	4215.45	8553.88	4062.89	4950.09
164.457	10277.9	8538.04	6764.33	7841.34	2871.92	4309.63	13107.3	3833.49	4233.55	8535.25	4041.8	4934.99
165.107	10270.5	8506.6	6734.48	7779.82	2829.2	4309.55	12986.6	3853.1	4237	8559.31	4013.66	4916.39
165.757	10212.6	8428.08	6689.55	7708.42	2792.26	4347.95	12821.5	3861.35	4223.51	8546.37	3970.84	4897.7
166.407	10174	8325.36	6661.8	7687.18	2762.63	4343.54	12656.6	3859.04	4211.89	8585.22	3925.18	4858.62
167.057	10150.1	8245.04	6631.34	7659.18	2740.91	4380.7	12517.1	3854.81	4222.11	8611.83	3896.43	4806.41
167.707	10142.1	8144.57	6634.18	7605.88	2716.67	4409.8	12349.7	3832.4	4193.02	8580.06	3845.3	4810.16
168.357	10131.5	8039.95	6593.08	7568.75	2691.91	4424.72	12224.5	3831.68	4193.21	8570.88	3813.34	4786.36
169.007	10086.3	7960.06	6564.82	7518.69	2668.52	4423.79	12139.2	3833.64	4184.12	8576.63	3780.69	4750.88
169.657	10074.9	7856.85	6546.21	7511.77	2630.18	4421.98	12081.7	3843.28	4162.29	8546.56	3746.72	4725.67
170.307	10094.5	7768.02	6590.32	7472.66	2606.08	4397.75	11984.5	3818.28	4144.34	8572.52	3706.06	4654.38
170.957	10058.9	7728.81	6573.29	7437.67	2558.08	4398.9	11884.2	3827.18	4126.67	8619.21	3691.76	4647.61
171.607	10075.4	7647.87	6575.04	7394.82	2522.97	4397.91	11803.4	3809.93	4101.8	8630.21	3689.01	4639.54
172.257	9988.01	7576.99	6532.72	7304.43	2496.45	4387.78	11686.8	3822.16	4101.51	8621.6	3675.95	4612.38
172.907	9942.87	7515.28	6529.74	7261.62	2462.04	4383.21	11597.8	3813.83	4051.79	8629.83	3665.34	4600.64
173.557	9930.49	7448.51	6511.69	7185.84	2415.14	4404.81	11484.8	3807.04	4036.02	8620.34	3640.24	4538.87
174.207	9912.33	7345.8	6519.58	7107.8	2379.42	4434.52	11341.8	3807.6	4043.33	8634.57	3621.2	4496.62
174.857	9920.95	7221.58	6499.35	7019.19	2356.8	4444.75	11254.5	3785.53	4048.5	8647.39	3595.18	4456.01
175.507	9830.57	7093.13	6515.05	6963.55	2344.5	4484.84	11154.7	3783.29	4022.87	8678.17	3558.6	4382.09
176.157	9822.35	7023.24	6495.54	6898.94	2317.65	4476.63	10992.8	3784.32	4005.09	8644.31	3537.47	4339.71
176.807	9804.63	6895.39	6499.54	6799.89	2300.55	4471.02	10908.5	3771.32	3973.64	8591.08	3517.57	4324.89
177.457	9788.68	6816.96	6435.09	6767.71	2289.1	4498.63	10858	3775.41	3965.89	8581.13	3503.49	4285.67
178.107	9738.18	6721.36	6460.27	6744.44	2260.25	4492.71	10721.3	3761.71	3957.69	8549.34	3478.49	4269.08
178.757	9719.73	6637.72	6418.76	6684.29	2234.17	4495.74	10626.9	3756.04	3929.68	8543.73	3448.6	4241.38
179.407	9740.51	6583.63	6387.92	6633.05	2223.14	4475.17	10589.7	3772.33	3915.02	8526.28	3435.91	4237.67
180.057	9643.66	6514.76	6399.38	6533.7	2194.99	4437.61	10514.9	3755.79	3889.37	8571.48	3415.05	4195.4
180.707	9619.16	6430.73	6404.01	6505.36	2168.63	4388.44	10455.7	3740.16	3890.44	8495.51	3377.47	4159.34
181.357	9556.51	6348.03	6348.83	6469.26	2105.3	4343.18	10380.9	3742.25	3878.72	8551.96	3366.45	4105.33
182.007	9473.03	6254.07	6358.33	6369.26	2074.47	4303.92	10240.9	3724.32	3881.98	8550.13	3333.61	4072.47
182.657	9424.11	6121.24	6371.86	6324.4	2044.54	4321.23	10137.8	3711.29	3872.09	8555.26	3307.16	4067.16
183.307	9375.08	5964.68	6349.55	6212.04	2019.97	4333.3	10012.7	3711.78	3864.74	8547.78	3264	4003.96
183.957	9354.09	5839.94	6341.98	6116.26	2002.12	4320.63	9889.68	3695.21	3847.02	8527.95	3218.21	3978.39
184.607	9323.77	5714.57	6313.33	6011.96	1997.72	4306.01	9752.45	3698.43	3826.49	8570.72	3174.49	3944.47
185.257	9233.14	5607.75	6276.32	5978.83	1958.28	4313.75	9670.54	3690.63	3805.52	8583	3155.21	3892.14
185.907	9191.81	5506.94	6251.89	5912.35	1928.13	4321.45	9596.65	3678.05	3789.93	8537.58	3126.7	3868.81
186.557	9127.01	5419.75	6216.36	5815.79	1912.21	4302.45	9499.35	3654.45	3778.83	8557.95	3099.69	3845.56
187.207	9107.1	5315.66	6168.54	5770.52	1868.15	4296.58	9462.65	3649.52	3759.67	8578.79	3092	3838.11
187.858	9061.55	5196.21	6176.68	5703.48	1843.01	4299.63	9350.64	3668	3736.57	8587.84	3082.72	3812.7
188.508	9002.26	5083.78	6147.98	5645.83	1803.6	4289.36	9292.92	3652.48	3724.53	8582.77	3050.76	3807.7
189.158	8965.86	5005.84	6087.88	5595.61	1765.45	4296.41	9183.36	3633.99	3690.43	8575.44	3016.23	3788.82
189.808	8908.03	4917.71	6040.94	5539.45	1736.73	4312.68	9075.27	3606.72	3693.42	8561.99	3002.49	3740.4
190.458	8855.75	4829.27	5984.33	5471.39	1708.66	4307.95	9006.35	3588.29	3659.94	8604.41	2992.45	3704.26
191.108	8773.94	4738.32	5976.56	5364.76	1690.5	4330.13	8940	3556.9	3639.07	8584.43	2965.92	3659.62
191.758	8693.94	4671.93	5964.93	5301.35	1660.47	4313.2	8844.82	3576.52	3637.45	8582.01	2936.83	3638.68
192.408	8638.1	4552.22	5947.79	5217.91	1647.82	4306.98	8741.21	3570.07	3610.61	8559.12	2921.17	3638.26
193.058	8585.03	4453.14	5925.7	5120.3	1632.84	4289.46	8647.18	3531.81	3607.48	8483.52	2903.84	3580.75
193.708	8483.93	4384.27	5890.46	5047.15	1602.23	4280.38	8520.48	3524.39	3597.67	8470.79	2858.32	3516.13
194.358	8466.21	4285.54	5867.16	4980.97	1577.28	4234.28	8402.85	3503.51	3581.96	8444.51	2812.31	3483.95
195.008	8401.46	4210.45	5912	4938.17	1533.14	4199.85	8233.27	3475.15	3571.69	8393.08	2791.76	3442.6
195.658	8357.46	4095.51	5922.54	4860.24	1499.13	4172.15	8122.69	3471.97	3537.85	8393.55	2748.6	3399.36
196.308	8334.39	3981.87	5916.39	4832.73	1478.39	4142	8068.49	3457.89	3543.11	8369.14	2676.66	3392.69
196.958	8250.09	3858.83	5919.03	4771.67	1459.01	4123.49	8011.98	3426.05	3525.01	8362.66	2645.81	3373.12
197.608	8195.55	3774.87	5894.65	4725.12	1440.81	4087.83	7929.55	3403.49	3497.8	8375.19	2600.8	3333.26
198.258	8123.48	3664.04	5908.63	4712.76	1415.73	4060.07	7822.54	3373.21	3465.83	8336.27	2547.85	3330.2
198.908	8076.68	3604.7	5884.95	4632.39	1387.8	4018.94	7732.6	3355.69	3443.89	8272.98	2527.25	3280.23
199.558	7998.53	3485.94	5814.32	4566.29	1364.33	3987.4	7618.85	3330.03	3443.62	8272.97	2505.04	3230.39
200.208	7967.58	3401.09	5809.12	4518.81	1349.39	3958.48	7521.91	3320.01	3407.79	8189.66	2470.04	3192.73
200.858	7886.85	3335.33	5801.32	4466.21	1335.65	3909.91	7386.5	3313.71	3402.05	8191.49	2444.95	3167.54
201.508	7829.02	3225.99	5743.15	4451.57	1318.51	3876.1	7317.55	3288.52	3404.38	8158.32	2433.7	3145.96
202.158	7779.53	3173.92	5681.82	4439.81	1279.67	3866.69	7253.41	3271.03	3395.27	8099.37	2394.21	3117.56
202.808	7696.69	3119.55	5629.6	4412.38	1249.86	3852.08	7169.74	3252.13	3379.88	8063.78	2363.17	3107.12
203.458	7668.63	3054.16	5587.96	4364.43	1228.57	3845.62	7073.3	3227.57	3368.23	8072.09	2321.58	3091.57
204.108	7591.25	2978.77	5521.13	4324.76	1225.33	3848.84	7011.74	3209.37	3354.14	8038.34	2293.57	3053.91
204.758	7546.13	2906.51	5425.77	4257.18	1220.28	3817.54	6916.84	3193.91	3352.03	8054.94	2265.74	3055.54
205.408	7434.99	2815.61	5386.72	4251.01	1208.77	3820.05	6841.41	3207.72	3353.03	8072.36	2234.77	3043.88
206.058	7380.45	2713.29	5304.55	4191.53	1192.93	3784.77	6756.11	3220.61	3349.28	8074.05	2219.17	3042.02
206.708	7296.96	2642.76	5232.88	4157.8	1171.5	3756.66	6683.7	3212.4	3310.74	8043.24	2200.93	3037.92
207.358	7220.75	2615.47	5141.91	4124.71	1165.46	3707.63	6616.37	3199.59	3290.81	7987.18	2172.95	3025.13
208.008	7122.1	2552.3	5104.28	4047.51	1143.64	3646.1	6556.22	3166.33	3254.08	8003.08	2160.78	3024.91
208.658	7089.06	2492.83	5081.51	3952.55	1125.36	3629.27	6468.25	3153.66	3233.68	8019.49	2141.16	3015.1
209.308	7071.15	2453.78	5004.73	3899.18	1121.62	3629.14	6391.63	3130.2	3224.53	7955.34	2104.74	3026.37
209.958	7023.2	2433.85	4962.67	3823.79	1113.12	3606.48	6319.01	3107.5	3212.48	7978.51	2083.23	3003.93
210.608	7001.02	2363.32	4893.28	3778.67	1105.66	3589.63	6222.23	3092.26	3173.33	7967.85	2060.7	3021.19
211.258	6956.37	2289.04	4866.07	3718.96	1083.31	3581.46	6188.98	3062.15	3167.03	7977.19	2032.79	3029.93
211.908	6924.49	2245.07	4826	3688.72	1061.19	3564.93	6127.76	3050.18	3167.95	7938.59	2020.62	3003.02
212.559	6859.51	2203.78	4765.65	3591.1	1051.41	3546.58	6106.06	3037.95	3125.91	7915.05	1996.4	2974.15
213.209	6801.11	2132.68	4728.31	3517.98	1031.67	3507.86	6047.02	3031.87	3109.12	7916.8	1973.5	2951.3
213.859	6739.56	2090.4	4715.13	3457.04	1012.14	3464.12	6007.7	3016.49	3100.52	7912.15	1955.83	2900.82
214.509	6717.07	2025.69	4665.8	3390.7	999.664	3418.88	5942.95	3000.48	3080.75	7874.77	1952.55	2834.53
215.159	6630.99	1953.5	4634.58	3322.65	979.171	3383.46	5895.21	2966.94	3057.63	7858.04	1924.77	2769.07
215.809	6615.26	1929.1	4634.38	3288.44	964.399	3339.24	5834.9	2953.34	3035.62	7880.52	1924.86	2702.69
216.459	6590.3	1894.19	4598.27	3247.2	955.677	3296.95	5770.55	2917.92	3003.91	7918.4	1904.38	2624.97
217.109	6531.97	1855.68	4578.89	3212.31	951.943	3269.03	5765.74	2902.86	2986.47	7846.27	1879.5	2569.54
217.759	6438.46	1816.22	4595.84	3146.7	939.916	3267.11	5685.55	2883.51	2948.57	7857.22	1855.74	2520.08
218.409	6348.34	1792.7	4549.94	3103.09	920.389	3219.82	5649.09	2853.32	2923.96	7813.13	1845.82	2478.73
219.059	6352.59	1748.48	4515.45	3084.54	912.488	3224.89	5563.76	2836.28	2903.42	7811.18	1819.67	2446.05
219.709	6316.88	1719.72	4490.23	3009.02	910.188	3220.01	5481.24	2811.09	2879.67	7804.98	1767.3	2422.95
220.359	6255.51	1693.19	4421.53	2920.89	901.056	3194.07	5427.14	2816.29	2846.36	7796.41	1747.71	2391.24
221.009	6220.29	1641.21	4391.85	2883.61	888.858	3145.42	5367.47	2794.06	2834.97	7765.07	1735.09	2350.39
221.659	6180.16	1599.31	4314.93	2841.04	871.239	3119.49	5266.23	2761.43	2817.77	7743.61	1707.86	2317.74
222.309	6105.3	1601.57	4258.42	2792.26	855.981	3083.3	5223.55	2693.87	2813.32	7675.05	1677.84	2284.34
222.959	6027.99	1585.67	4196.34	2761.33	833.106	3054.43	5144.6	2660.39	2779.72	7714.05	1647.06	2269.17
223.609	6002.68	1561.11	4115.53	2671.97	821.739	3032.35	5117.85	2621.21	2764.09	7651.55	1626.85	2224.89
224.259	5962.84	1552.31	4046.99	2641.55	829.112	3005.12	5081.88	2601.79	2739.57	7666.1	1596.86	2215.21
224.909	5936.95	1513.64	3979	2593.61	824.483	2994.24	5026.85	2582.92	2722.8	7631.61	1573.81	2186.34
225.559	5858.14	1499.51	3926.67	2553.86	806.278	2997.88	4943.42	2541.89	2699.39	7617.23	1547.84	2179.45
226.209	5756.87	1497.63	3867.81	2520.2	798.918	2965.17	4924.74	2523.07	2667.18	7631.47	1527.63	2176.48
226.859	5763.81	1463.24	3787.9	2475.58	799.529	2956.03	4892.27	2487.54	2651.3	7599.72	1499.28	2163.21
227.509	5751.7	1453.4	3738.06	2437.62	800.582	2922.05	4850.56	2477.82	2634.9	7589.22	1481.69	2151.64
228.159	5683.98	1434.64	3688.73	2424.91	782.874	2887.46	4767.73	2466.93	2629.96	7535.19	1459.68	2116.3
228.809	5660.12	1427.39	3658.59	2396.47	782.427	2864.08	4746.44	2452.16	2595.62	7535.01	1430.58	2091.67
229.459	5625.41	1404.4	3580.19	2396.89	758.743	2832.11	4714.97	2417.24	2536.03	7510.88	1421.54	2067.89
230.109	5557.52	1390.26	3551.03	2387.55	748.978	2797.9	4653.89	2377.64	2524.86	7496.72	1418.56	2041.13
230.759	5531.92	1373.81	3510.14	2348.63	730.388	2794.39	4592.08	2355.76	2509.3	7459.47	1390.26	2008.16
231.409	5537.85	1364.67	3419.21	2335.99	711.867	2763.64	4535.83	2349.29	2485.63	7448.98	1388.89	1995.31
232.059	5476.92	1345.15	3352.64	2337.11	704.534	2729.67	4506.49	2302.65	2463.7	7441.2	1374.62	1980.05
232.709	5425.21	1337.97	3297.97	2299.2	684.377	2697.23	4489.25	2265.83	2441.55	7437.61	1371.32	1948.91
233.359	5363.51	1307.15	3244.43	2220.59	678.05	2670.91	4500.12	2250.61	2419.18	7422.11	1343.82	1939.31
234.009	5304.75	1301.46	3184.39	2210.96	656.49	2654.84	4428.3	2235.13	2388.43	7446.44	1326.6	1911.11
234.659	5281	1278.66	3134.57	2178.59	654.9	2628.81	4404.54	2200.86	2346.74	7415.76	1326.55	1897.15
235.309	5255.83	1282.07	3083.31	2172.07	643.416	2589.6	4380.94	2193.21	2323.6	7410.11	1299.66	1856
235.959	5170.65	1247.26	3054.29	2128.53	642.23	2567.37	4367.85	2171.9	2290.52	7404.88	1285.96	1840.87
236.609	5109.02	1235.94	3016.79	2122.82	633.246	2539.06	4345.37	2162.93	2289.34	7333.81	1253.07	1820.52
237.259	5092.53	1242.98	2952.69	2114.32	620.565	2511.99	4266.99	2146.82	2240.11	7283.49	1239.07	1799.85
237.91	5044.34	1239.57	2930.13	2063.39	615.295	2475.93	4267.53	2119.04	2212.66	7241.51	1235.77	1783.16
238.56	5035.13	1220.57	2863.06	2026.27	609.339	2437.3	4223.01	2109.98	2167.4	7227.37	1229.38	1763.97
239.21	4973.22	1231.25	2824.91	1963.43	592.885	2388.74	4153.75	2107.12	2146.97	7180.9	1204.59	1733.8
239.86	4901.5	1211.03	2773.14	1910.23	584.7	2352.65	4153.6	2111.09	2135.51	7193.61	1195.84	1700.85
240.51	4917.54	1214.99	2747.14	1879.07	583.386	2320.95	4112.75	2075.63	2099.08	7133.05	1187.11	1681.36
241.16	4886.63	1204.77	2729.65	1849.24	554.213	2285.21	4085.05	2055.05	2071.96	7123.43	1174.68	1645.87
241.81	4829.16	1219.24	2672.1	1849.22	548.436	2255.4	4028.37	2056.33	2052.76	7111.98	1153.83	1630.6
242.46	4808.7	1189.86	2656.6	1824.94	548.416	2239.67	3987.39	2036	2025.39	7101.95	1135.98	1617.35
243.11	4740.78	1201.93	2598.54	1819.48	535.471	2215.85	4027.22	1990.73	1988.14	7060.72	1118.95	1571.88
243.76	4660.29	1204.3	2597.12	1788.73	531.451	2195.34	3987.79	1968.03	1950.83	7040.2	1115.62	1541.46
244.41	4620.25	1204.75	2547.61	1775.55	533.155	2172.29	3954.32	1938.97	1912.81	7019.99	1107.89	1528.61
245.06	4545.29	1200	2517.94	1749.96	531.378	2146.52	3928.7	1908.23	1869.18	7001.53	1100.68	1514.53
245.71	4493.83	1193.99	2473.52	1726.35	526.545	2141.27	3919.07	1883.09	1840.11	6978.18	1093.36	1489.32
246.36	4439.11	1204.12	2435.75	1711.81	536.97	2101.96	3923.48	1876	1812.63	6956.33	1083.75	1466.31
247.01	4417.31	1205.31	2381.83	1675.6	522.88	2069.29	3902.42	1855.51	1779.85	6928.27	1080.59	1463.91
247.66	4379.61	1206.79	2368.94	1667.3	531.68	2071.7	3861.7	1839.48	1741.77	6911.05	1064.72	1434.65
248.31	4322.53	1189.66	2340.5	1643.16	532.457	2054.21	3866.75	1836.83	1726.5	6881.31	1062.81	1428.21
248.96	4251.06	1188.17	2307.17	1644.49	535.44	2022.96	3795.32	1820.16	1711.43	6850.9	1054.15	1410.07
249.61	4227.15	1185.32	2304.01	1663.31	530.526	1999.56	3791.8	1788.19	1666.56	6863.7	1028.39	1384.72
250.26	4145.91	1168.85	2299.01	1616.73	519.844	1976.2	3784.88	1762.99	1648.15	6830.49	1015.98	1365.42
250.91	4115.08	1168.82	2268.8	1604.18	515.471	1956.81	3797.48	1748.92	1619.9	6786.47	992.961	1333.3
251.56	4096.99	1172.91	2231.84	1605.59	504.767	1965.24	3792.98	1731.12	1601.54	6759.93	978.046	1330.58
252.21	4091.69	1161.02	2207.86	1591.54	508.893	1962.49	3768.1	1699.69	1560.42	6713.58	974.228	1318.62
252.86	4032.64	1129.15	2198.01	1602.1	503.569	1940.11	3746.08	1681.18	1519.95	6718.63	969.929	1294.83
253.51	3971.74	1132.02	2168.43	1595.47	502.063	1916.74	3682.23	1647.49	1519.9	6658.92	960.85	1283.45
254.16	3944.53	1142.45	2117.49	1571.15	492.182	1897.49	3663.66	1618.78	1502.97	6631.14	947.602	1261.17
254.81	3907.68	1128.19	2064.42	1595.12	495.069	1861.03	3660.52	1605.68	1460.81	6638.31	942.72	1235.48
255.46	3871.6	1124.02	2044.8	1607.81	506.01	1844.59	3677.13	1577.21	1443.99	6582.2	947.147	1227.57
256.11	3838.65	1124.71	2033.68	1602.32	492.629	1831.68	3659.47	1559.95	1402.5	6617.75	932.098	1218.52
256.76	3771.06	1102.46	1990.61	1586.92	490.109	1807.47	3643.37	1521.99	1384.06	6604.78	935.069	1209.6
257.41	3756.62	1101.01	2006.64	1560.43	486.1	1806.76	3671.8	1519.18	1377.07	6576.37	933.588	1217.88
258.06	3736.62	1107.05	1994.67	1566.35	473.509	1806.41	3654.14	1500.6	1353.33	6530.15	909.51	1203.52
258.71	3683.74	1105.51	1963.31	1540.07	471.642	1800.62	3630.48	1475.93	1329.88	6484.13	895.566	1185.32
259.36	3607.96	1116.43	1898.73	1516.51	461.895	1784.72	3628.81	1475.42	1318.21	6454.79	884.546	1182.98
260.01	3593.19	1083.76	1867.06	1527.37	461.049	1766.74	3628.26	1445.03	1304.69	6431	867.28	1167.59
260.66	3575.04	1056.29	1829.53	1495.01	463.416	1765.1	3605.36	1410.13	1283.72	6438.9	861.948	1169.4
261.31	3499.59	1017.63	1809.65	1437.95	449.573	1742.44	3608.69	1396.95	1266.78	6433.01	865.296	1165.39
261.96	3456.44	1013.69	1777.64	1448.88	449.574	1714.46	3597.35	1394.12	1252.54	6338.65	852.162	1162.89
262.611	3424.92	1017.45	1776.69	1446.95	447.205	1673.66	3565.88	1388.47	1228.17	6328.51	854.244	1145.88
263.261	3407.04	984.205	1750.65	1395.29	447.945	1643.83	3563.5	1371.03	1214.49	6325.68	854.16	1144.83
263.911	3352.04	985.101	1707.8	1410.96	455.272	1614.11	3552.18	1343.72	1214.89	6256.26	849.567	1136.91
264.561	3366.27	984.521	1671.88	1416.26	453.662	1590.07	3550.72	1331.43	1173.35	6235.2	847.382	1128.33
265.211	3327.86	953.315	1647.1	1396.79	455.533	1563.08	3513.12	1325.06	1147.73	6172.08	841.269	1115.06
265.861	3280.21	947.06	1615.11	1399.14	451.087	1561.86	3472.83	1299.1	1135.38	6164	837.629	1115.6
266.511	3249.53	932.546	1611.91	1389.53	450.446	1529.6	3484.54	1288.52	1105.3	6127.26	828.522	1107.65
267.161	3219.77	934.876	1575.84	1387.97	440.595	1522.95	3431.7	1271.12	1057.73	6142.85	829.157	1090.45
267.811	3173.86	916.719	1562.88	1376.25	439.505	1512.92	3418.66	1249.68	1041.24	6078.43	836.941	1083.72
268.461	3137.13	885.649	1535.51	1394.59	439.863	1491.09	3403.96	1222.08	1013.01	6089.39	824.898	1076.87
269.111	3125.53	870.973	1526.7	1388.68	433.402	1461.23	3402.51	1215.73	993.734	6029.3	836.758	1081.04
269.761	3080.81	880.074	1512.58	1376.81	419.313	1431.08	3361.19	1206.99	979.153	6001.13	817.976	1073.88
270.411	3064.42	859.183	1493.87	1362.58	431.141	1400.81	3368.05	1186.76	953.409	5943.74	825.731	1053.91
271.061	3038.8	859.715	1498.03	1392.07	428.659	1390.44	3377.11	1167.3	928.113	5917.44	813.439	1038.23
271.711	3066	851.217	1489.74	1394.74	425.206	1360.94	3336.16	1138.79	917.476	5876.76	811.831	1038.71
272.361	3064.93	830.56	1470.29	1390.3	433.097	1357.83	3295.37	1137.83	907.029	5838.98	803.927	1039.38
273.011	3044.58	831.486	1465.05	1390.68	428.616	1348.14	3295.06	1108.84	900.227	5829.51	802.839	1041.74
273.661	3012.08	833.128	1451.61	1335.14	434.872	1348.38	3281.47	1077.65	883.705	5840.51	795.562	1027.17
274.311	2985.61	828.638	1431.2	1337.04	439.237	1314.77	3260.19	1063.99	871.263	5789.7	794.319	1011.34
274.961	2963.95	816.166	1437.37	1318.9	444.995	1300.71	3265.58	1045.95	847.663	5741.76	795.285	1007.54
275.611	2918.85	803.517	1454.42	1311.46	434.594	1295.84	3295.69	1018.6	814.109	5718.6	802.189	1007.42
276.261	2921.52	801.698	1430.76	1305.97	445.336	1282.06	3298.46	1013.49	810.102	5659.82	796.605	993.881
276.911	2899.6	793.224	1424.9	1299.75	443.897	1268.94	3332.75	1009.79	786.077	5628.97	797.321	994.734
277.561	2868.83	779.465	1418.5	1282.17	439.077	1270.06	3377.23	996.988	759.693	5594.35	799.743	987.221
278.211	2851.28	777.986	1420.68	1285.06	432.699	1247.07	3388.82	981.381	750.578	5580.63	793.994	982.387
278.861	2845.07	779.742	1408.72	1273.78	433.879	1239.08	3377.64	985.016	730.173	5568.16	794.868	976.537
279.511	2804.61	774.157	1397.13	1300.36	431.265	1238.86	3358.16	964.683	722.736	5583.54	785.883	972.107
280.161	2780.36	754.916	1352.41	1262.25	434.617	1204.12	3313.6	953.026	706.73	5545.51	796.652	960.796
280.811	2785.51	765.421	1370.98	1266.81	433.409	1188.28	3318.42	927.559	694.528	5493.27	787.122	950.457
281.461	2747.01	770.595	1378.91	1273.14	433.304	1173.28	3305.5	915.31	675.989	5458.93	783.283	944.475
282.111	2772.19	775.601	1345.22	1273.41	431.503	1144.39	3274.29	900.117	645.522	5420.17	777.531	935.242
282.761	2731.92	787.592	1350.6	1253.08	434.808	1126.7	3310.77	898.039	638.138	5398.64	769.825	934.831
283.411	2724.18	783.474	1319.89	1253.9	442.504	1090.78	3324.87	892.189	628.713	5433.99	775.941	920.682
284.061	2698.97	817.707	1325.72	1239.97	441.798	1069.2	3372.43	873.332	613.318	5394.22	797.357	922.124
284.711	2674.29	823.235	1321.79	1251.68	443.678	1049.2	3373.61	861.192	608.993	5365.31	804.983	914.756
285.361	2644.98	818.952	1294.01	1231.3	450.724	1037.29	3374.24	840.364	606.577	5342.27	799.721	908.328
286.011	2639.94	827.053	1280.73	1211.33	453.008	1022.64	3360.96	827.714	599.028	5334.98	795.639	913.231
286.661	2609.42	836.425	1280.54	1200.59	459.586	1001.84	3356.06	824.115	585.123	5312.46	803.183	913.726
287.311	2609.21	848.783	1261.85	1188.1	467.073	993.594	3358.47	819.776	574.361	5303.08	801.557	905.777
287.962	2604.22	846.523	1252.28	1202.3	485.086	985.322	3342.19	817.523	567.755	5228.7	792.817	913.385
288.612	2580.65	846.361	1253.46	1204.7	495.443	981.167	3340.71	805.938	564.716	5221.89	793.481	906.064
289.262	2554.52	860.113	1237.97	1223.26	512.952	953.701	3328.62	800.05	549.47	5236.02	785.542	906.124
289.912	2526.25	861.279	1230.45	1208.39	515.017	945.782	3316.05	793.82	525.378	5215.2	793.206	904.375
290.562	2545.87	858.239	1233.3	1210.72	532.626	930.178	3330.37	769.197	527.278	5204.75	796.881	913.654
291.212	2549.97	856.55	1243.04	1234.89	532.84	914.115	3340.15	758.832	519.156	5203.82	794.649	890.724
291.862	2536.06	886.72	1232.24	1238.81	535.868	914.144	3347.59	748.965	510.025	5143.99	790.744	887.981
292.512	2539.24	894.845	1225	1243.8	530.743	898.035	3368.95	738.629	498.924	5122.24	786.919	889.009
293.162	2539.21	885.367	1226.92	1216.92	524.067	888.909	3376.54	730.369	496.077	5076.76	784.91	900.858
293.812	2554.78	906.503	1218.56	1197.61	526.647	885.494	3368.25	717.129	477.934	5048.34	786.627	912.821
294.462	2497.04	922.036	1218.66	1196.99	519.311	867.428	3375.33	709.917	466.162	5017.49	791.245	937.724
295.112	2492.56	918.93	1217.59	1231.83	508.448	853.037	3349.05	702.982	468.204	4986.69	792.078	929.662
295.762	2474.47	924.558	1199.01	1211.85	512.799	828.724	3390.78	694.785	460.471	4957.91	799.343	950.432
296.412	2487.51	942.798	1207.91	1236.34	503.264	806.087	3402.2	693.4	441.046	4895.04	785.466	957.205
297.062	2482.55	957.9	1216.24	1221.58	495.435	800.213	3414.91	680.937	427.924	4867.16	780.146	963.047
297.712	2464.34	961.375	1227.05	1226.04	488.913	787.95	3374.41	671.596	429.597	4840.16	796.285	965.661
298.362	2430.83	958.604	1214.57	1235.76	484.329	771.096	3382.98	653.811	423.704	4824.39	793.583	987.586
299.012	2428.08	963.573	1223.98	1230.14	481.774	758.292	3411.81	642.559	415.095	4780.95	791.952	1023.82
299.662	2409.24	983.808	1243.11	1209.35	488.143	764.288	3377.63	636.364	398.166	4770.09	792.673	1053.85
300.312	2379.03	1004.13	1217.98	1214.32	483.765	755.363	3372.39	622.586	393.951	4720.67	799.343	1085.16
300.962	2362.36	1018.22	1224.51	1203.35	477.6	762.145	3409.97	617.671	383.105	4726.16	807.594	1107.13
301.612	2333.53	1041.76	1230.13	1199.16	473.967	747.15	3401.23	608.6	369.489	4732	794.266	1129.14
302.262	2342.24	1065.09	1209.01	1182.37	473.326	735.874	3424.98	600.536	368.7	4691.88	806.469	1124.3
302.912	2323.52	1102.55	1231.89	1188.5	469.696	739.522	3446.01	604.813	366.979	4641.46	794.009	1109.42
303.562	2284.97	1127.16	1207.23	1163.39	461.243	723.806	3449.32	590.608	358.903	4648.7	788.453	1110.06
304.212	2268.36	1154.2	1188.08	1180.27	469.499	710.92	3498.7	584.049	355.899	4624.05	791.085	1118.97
304.862	2321.38	1175.43	1191.33	1173.36	466.921	680.869	3520.74	582.865	350.531	4624.61	786.513	1121.21
305.512	2316.76	1197.97	1195.69	1197.25	462.651	679.922	3546.81	584.879	347.883	4582.67	780.741	1119.08
306.162	2318.94	1225.62	1181.87	1177.14	462.049	672.957	3574.67	575.306	343.801	4543.29	786.082	1126.87
306.812	2311.16	1250.57	1173.09	1187.72	462.931	682.775	3602.25	564.712	361.836	4554.85	777.226	1123.81
307.462	2299.23	1236.05	1183.13	1192.93	449.828	668.766	3629.84	555.269	346.925	4534.13	782.249	1100.9
308.112	2258.84	1253.92	1174.38	1175.25	452.961	662.947	3645.05	546.425	331.505	4480.7	782.838	1090.91
308.762	2284.81	1245.57	1178.67	1188.13	448.414	649.697	3650.1	541.591	326.371	4450.16	788.499	1105.92
309.412	2284.22	1231.01	1178.85	1186.85	450.698	642.378	3654.71	536.89	320.461	4453.2	786.007	1084.65
310.062	2269.68	1239.71	1182.69	1185.97	449.724	630.401	3636.35	528.351	321.74	4428.4	790.57	1086.88
310.712	2293.35	1256.68	1154.53	1196.98	465.601	615.043	3668.14	529.549	310.172	4406.93	796.319	1061.96
311.362	2317.09	1250.76	1147.6	1198.35	465.413	623.931	3676.3	525.143	310.473	4330.89	791.114	1057.84
312.012	2305.47	1269.58	1152.57	1196.62	463.594	619.541	3670.95	524.481	302.645	4293.33	782.839	1056
312.663	2323.89	1248.54	1162.65	1189.67	463.87	624.42	3682.38	520.03	294.089	4323.63	794.114	1058.83
313.313	2325.04	1263.11	1166.98	1194.81	469.403	616.152	3651.73	525.851	292.693	4290.3	804.767	1034.82
313.963	2333	1265.53	1176.43	1201.83	475.53	610.339	3620.84	508.214	293.456	4288.66	791.949	1007.08
314.613	2322.37	1276.42	1162	1195.18	488.226	591.83	3624.85	507.837	273.827	4262.21	791.273	1016.48
315.263	2332.01	1289.28	1205.66	1197.48	484.576	598.156	3614.74	502.032	283.541	4247.49	807.045	1001
315.913	2313.45	1284.56	1188.78	1183.16	496.978	596.241	3548.44	496.991	261.974	4211.76	802.719	973.339
316.563	2328.05	1299.13	1199.23	1188.51	501.579	575.763	3576.37	490.036	278.487	4177.29	807.381	941.475
317.213	2343.13	1323.89	1201.98	1206.88	506.25	581.718	3597.28	487.837	275.598	4162.5	811.059	913.732
317.863	2333.73	1322.51	1208.8	1200.89	506.606	563.796	3568.13	482.991	262.609	4123.05	812.94	904.571
318.513	2321.57	1335.1	1212.35	1171.01	511.626	557.54	3556.48	481.903	274.349	4082.9	823.765	899.027
319.163	2323.33	1344.65	1199.3	1165.23	507.565	549.67	3553.21	481.515	264.305	4057.32	809.74	899.563
319.813	2303.59	1357.9	1246.43	1177.98	515.149	544.995	3512.39	475.563	260.762	4040.39	827.069	891.149
320.463	2327.4	1377.87	1255.97	1171.15	512.999	551.444	3486.7	466.728	256.588	4011.82	820.444	885.016
321.113	2343.15	1390.94	1273.57	1184.72	515.512	537.37	3481.56	472.528	270.627	4011.66	830.782	874.993
321.763	2341.63	1419.75	1272.42	1204.04	523.817	532.508	3464.83	472.648	261.067	3976.18	835.661	877.356
322.413	2329.38	1436.54	1266.27	1204.22	525.808	529.786	3464.93	466.279	259.37	3959.79	842.151	869.294
323.063	2307.6	1456.55	1262.33	1230.41	535.787	519.45	3486.27	464.525	259.779	3926.12	833.9	852.493
323.713	2324.33	1472.55	1276.46	1199.86	541.16	515.053	3536.21	461.261	241.262	3931.07	852.462	845.912
324.363	2311.15	1495.71	1277.97	1207.58	541.977	518.119	3531.45	471.195	252.304	3880.81	857.4	826.617
325.013	2342.65	1499.02	1286.64	1224.43	550.144	508.763	3530.23	462.075	253.22	3829.28	851.877	814.178
325.663	2383.69	1526.38	1311.64	1202.24	557.143	494.607	3580.82	463.242	246.682	3838.11	877.773	810.627
326.313	2396.44	1535.6	1303.13	1197.96	553.503	494.79	3625.46	472.441	247.357	3830.46	894.908	806.059
326.963	2383.32	1572.28	1312.4	1220.23	557.567	490.556	3667.48	465.312	240.88	3778.68	877.952	805.782
327.613	2359.9	1597.12	1302.88	1206.45	561.237	485.214	3688.47	462.327	223.945	3773.77	878.11	795.954
328.263	2390.67	1603.48	1328.61	1216.52	564	480.497	3680.2	457.523	221.968	3771	874.175	794.953
328.913	2367.01	1626.46	1321.9	1211.89	566.746	465.429	3661.63	449.928	218.772	3719.14	879.379	793.115
329.563	2404	1650.04	1331.53	1215.5	574.677	460.309	3706.49	449.241	222.567	3672.48	876.943	792.439
330.213	2438.87	1672.58	1316.06	1224.75	586.937	454.104	3740.05	438.553	210.978	3703.04	898.665	782.374
330.863	2434.96	1695.07	1336.11	1240.2	590.262	438.427	3760.98	433.983	207.94	3686.65	900.373	782.897
331.513	2462.31	1713.77	1336.9	1243.14	595.063	443.428	3764.8	420.538	202.72	3674.76	899.314	775.908
332.163	2478.81	1736.08	1325.32	1238.28	587.41	437.439	3785.6	426.964	203.048	3639.18	893.544	782.639
332.813	2462.42	1774.76	1314.77	1230.87	589.068	428.167	3797.29	423.85	211.246	3606.07	898.707	782.081
333.463	2479.34	1772.34	1320.45	1254.03	588.543	413.603	3854.15	424.777	203.295	3618.82	917.196	775.36
334.113	2484.16	1810.64	1321.13	1243.92	598.456	398.36	3929.03	418.641	202.097	3605.53	911.336	783.885
334.763	2513.89	1844.59	1341.17	1253.88	587.669	416.794	3940.88	415.362	205.293	3631.5	922.229	775.42
335.413	2498.11	1837.24	1357.54	1239.03	603	418.309	3994.93	424.362	216.546	3611.13	929.721	790.353
336.063	2498.35	1868.38	1359.73	1238.8	613.562	403.315	4029.75	409.515	213.908	3597.66	936.084	794.171
336.713	2513	1888.9	1342.28	1239	611.415	411.208	4037.04	410.389	202.357	3585.73	939.47	783.183
337.363	2511.03	1908.78	1349.84	1226.68	617.339	410.016	4050.82	413.438	213.166	3570.18	941.671	781.057
338.014	2533.9	1931.19	1385.11	1233.17	627.665	406.48	4081.74	405.223	216.603	3555	946.996	789.209
338.664	2519.83	1956	1392.75	1224.46	640.528	403.986	4055.58	406.629	219.589	3535.72	968.099	790.69
339.314	2525	1993.56	1398.03	1208.93	646.487	404.09	4060	398.92	212.067	3519.78	973.199	797.261
339.964	2527.18	2000.61	1394.52	1237.8	653.239	407.425	4065.71	392.923	223.506	3499.93	988.202	793.318
340.614	2542.83	2023.24	1407.52	1238.3	651.865	393.043	4046.67	396.369	210.614	3494.32	983.062	792.597
341.264	2520.96	2051.29	1416.63	1240.99	664.273	396.566	4037.25	393.164	217.88	3461.86	997.54	804.325
341.914	2564.9	2080.25	1422.68	1230.15	679	391.191	4027	385.719	202.154	3473.03	1008.15	819.985
342.564	2593	2093.72	1424.34	1249.33	686.046	386.811	4036.24	384.7	196.987	3422.97	1014.9	822.001
343.214	2584.98	2117.49	1400.33	1231.04	689.608	390.605	4114.02	386.889	206.055	3396.16	1013.35	813.457
343.864	2588.71	2155.89	1404.84	1214.5	697.782	395.678	4142.54	376.674	205.407	3373.74	1022.64	820.161
344.514	2593.64	2148.51	1428.54	1226.76	699.981	377.687	4130.01	384.06	199.75	3365.2	1044.11	810.725
345.164	2601.35	2186.98	1437.31	1231.69	703.188	372.442	4124.61	375.321	195.932	3353.78	1067.43	811.717
345.814	2642.73	2196.52	1433.81	1269.94	704.797	379.002	4156	380.557	196.093	3335.78	1072.61	816.746
346.464	2657.03	2218.97	1450.23	1267.01	702.3	367.369	4166.72	393.474	191.459	3333.99	1076.97	817.687
347.114	2669.82	2234.07	1466.9	1269.23	700.514	358.04	4144.03	398.374	188.816	3325.73	1087.41	814.7
347.764	2684.86	2247.44	1465.64	1253.4	713.548	362.889	4151.53	392.201	198.372	3336.98	1074.88	812.221
348.414	2700.9	2254.01	1476.39	1233.47	715.095	348.239	4142.05	390.505	196.237	3318.23	1072.03	807.295
349.064	2709.89	2267.26	1483.12	1273.19	719.187	352.092	4140.6	401.664	195.188	3293.96	1095.16	813.551
349.714	2767.23	2272.97	1445.65	1293.15	722.885	352.896	4159.6	410.148	202.202	3284.84	1105.29	812.675
350.364	2777.16	2280.01	1475.43	1297.86	739.159	356.554	4154.9	394.235	192.465	3271.65	1122.85	822.765
351.014	2795.53	2297.71	1486.55	1318.59	755.517	355.123	4152.43	380.802	193.931	3268.47	1134.65	816.248
351.664	2818.91	2317.64	1495.03	1323.12	757.584	340.613	4194.83	395.893	184.597	3267.89	1133.08	808.6
352.314	2833.85	2312.79	1487.57	1313.82	765.246	353.453	4194.49	374.227	181.681	3261.84	1128.87	817.158
352.964	2851.83	2356.24	1492.13	1297.39	760.393	350.138	4223.81	381.293	189.09	3237.82	1121.94	821.168
353.614	2834.6	2342.02	1533.72	1324.64	769.698	343.939	4228.49	379.624	187.097	3238.71	1145.05	823.13
354.264	2867.81	2351.79	1542.63	1322.55	790.776	347.43	4234.87	375.564	186.867	3240.53	1166.48	816.423
354.914	2906.78	2403.17	1566.22	1370.48	792.301	343.232	4247.41	366.684	182.393	3227.54	1168.35	815.55
355.564	2927.22	2396.17	1577.25	1366.22	794.375	350.335	4234.15	368.287	185.367	3187.59	1177.28	821.437
356.214	2932.4	2405.69	1596.86	1372.55	788.971	356.103	4253.37	377.138	194.459	3180.12	1186.54	825.877
356.864	2949.17	2433.73	1603.99	1396.71	798.92	347.914	4285.27	368.521	190.791	3192.35	1192.53	830.314
357.514	2985.12	2448.21	1599.05	1427.24	785.728	346.706	4368.38	374.894	189.64	3168.65	1202.08	827.582
358.164	3027.62	2476.98	1602.66	1432.27	788.784	352.379	4419.2	384.262	195.766	3150.75	1205.22	839.021
358.814	3002.89	2495.39	1611.12	1452.48	798.5	364.227	4482.95	376.791	202.532	3156.62	1220.04	843.65
359.464	3061.25	2528.97	1613.24	1491.28	800.493	355.569	4552.77	371.697	194.015	3150.54	1221.44	845.875
360.114	3111.84	2554.76	1630.84	1519.29	810.32	353.595	4586.91	377.447	198.057	3132.83	1231.83	850.388
360.764	3138.15	2579.07	1652.43	1534.18	813.306	356.811	4614.33	369.452	199.718	3132.74	1235.39	861.089
361.414	3199.24	2618.19	1666.25	1539.24	814.718	360.191	4641.56	369.028	201.101	3123.21	1253.21	873.003
362.064	3246.16	2633.2	1695.41	1532.7	813.96	361.447	4599.23	372.594	197.104	3127.64	1262.46	873.753
362.715	3269.97	2681.27	1721.04	1575.45	809.886	354.325	4623.01	370.842	202.073	3110.97	1257.14	885.622
363.365	3307.66	2691.97	1715.21	1580.13	813.393	350.995	4604.35	370.114	228.895	3110.94	1254.18	881.691
364.015	3318.15	2744.36	1756.01	1613.26	816.377	359.685	4611.94	370.808	216.45	3105.15	1263.58	881.692
364.665	3308.18	2763.03	1736.89	1611.7	825.809	370.517	4584.59	365.482	210.629	3074.47	1271.89	902.415
365.315	3343.18	2806.2	1733.09	1613.84	824.581	360.539	4630.93	367.562	210.315	3057.22	1294.46	909.96
365.965	3392.97	2826.25	1775.2	1625.41	831.418	354.53	4611.73	373.977	212.866	3079.12	1298.42	931.828
366.615	3436.51	2870.45	1820.21	1674.37	840.065	364.08	4646.27	370.356	223.979	3104.3	1311.18	930.594
367.265	3440.19	2876.16	1825.37	1666.12	848.336	368.622	4635.92	371.342	228.479	3069.82	1308.61	945.76
367.915	3477.13	2937.97	1826.97	1675.72	851.463	367.365	4638.47	367.68	224.456	3070.7	1315.49	957.263
368.565	3520.55	2978.02	1840.66	1671.37	870.035	366.108	4667.93	373.39	224.625	3083.39	1314.44	951.106
369.215	3571.78	2994.32	1891.8	1700.33	878.356	380.206	4650.91	368.056	238.838	3103.79	1315.45	949.05
369.865	3605.17	3018.63	1891.37	1702.97	881.168	388.891	4688.07	367.758	246.01	3082.64	1312.3	941.243
370.515	3615.4	3074.56	1896.2	1700.73	892.7	398.652	4718.33	366.236	240.06	3075.65	1310.35	944.014
371.165	3690.4	3122.79	1930.32	1712.09	894.384	413.534	4748.14	367.851	241.735	3043.42	1324.32	925.734
371.815	3725.69	3154.16	1945.26	1723	899.221	414.036	4758.27	364.315	244.337	3056.25	1342.82	920.11
372.465	3723.6	3219.52	1983.35	1720.26	918.209	429.923	4756	364.653	248.138	3066.39	1341.33	932.1
373.115	3740.32	3275.13	1983.74	1732.97	926.81	437.664	4788.12	373.176	264.684	3056.24	1356.56	928.372
373.765	3762.35	3322.24	2006.04	1739.34	930.37	452.7	4779.57	373.889	263.712	3055.55	1363.04	931.309
374.415	3799.03	3416.61	2014.14	1769.7	937.567	458.563	4795.38	370.701	260.431	3050.26	1372.8	936.191
375.065	3834.64	3485.76	2043.57	1776.86	954.876	450.452	4790.22	374.834	258.468	3034.85	1390.19	933.583
375.715	3862.67	3530.5	2043.6	1804.76	962.445	445.133	4789.7	374.625	266.784	3071.83	1385.75	934.076
376.365	3891.36	3571.42	2052.92	1844.4	964.341	450.412	4807.14	373.099	250.92	3086.62	1388.1	939.427
377.015	3937.15	3642.13	2076.43	1898.63	981.248	463.32	4833.04	371.226	274.965	3047.98	1402.07	949.463
377.665	3964.41	3663.42	2083.02	1938.05	992.315	461.476	4858.2	373.519	266.338	3062.47	1406.59	947.6
378.315	4000.37	3705.76	2102.02	1970.63	1001.1	456.994	4897.69	372.819	273.359	3059.7	1412.97	950.966
378.965	4012.46	3711.17	2105.55	1979.55	1011.01	461.055	4916.17	372.409	272.63	3065.18	1427.02	975.969
379.615	4098.58	3714.53	2150.58	1988.12	1025.32	467.557	4889.16	379.934	268.761	3090.99	1430.15	973.172
380.265	4124.91	3733.07	2140.17	2016.27	1043.64	471.314	4853.25	384.339	280.046	3061.37	1446.06	982.322
380.915	4129.62	3753.06	2166.94	2041.59	1046.14	477.678	4850.49	391.721	267.941	3040.51	1455.24	985.422
381.565	4160.21	3755.23	2200.57	2078.47	1060.86	476.459	4887.95	389.289	275.189	3057.02	1461.26	989.914
382.215	4164.94	3751.07	2224.22	2088.79	1071.74	496.424	4883.28	388.329	278.319	3063.01	1464.49	991.798
382.865	4192.49	3767.2	2247.54	2062.5	1073.87	529.319	4905.81	386.967	281.082	3070.88	1463.3	998.331
383.515	4243.22	3766.41	2277.51	2060.97	1072.53	542.772	4946.8	393.518	288.05	3063.88	1468.26	999.174
384.165	4282.06	3788.18	2316.49	2090.48	1073.68	554.539	4967.75	398.795	299.914	3065.16	1464.82	993.461
384.815	4294.3	3795.56	2322.41	2121.12	1057.73	562.83	4980.21	404.644	292.768	3081.36	1491.69	997.967
385.465	4321.39	3826.55	2364.29	2108	1060.66	567.435	5002.13	405.58	302.62	3021.71	1497.61	1006.51
386.115	4368.27	3857.57	2403.83	2125.52	1063.88	557.592	4991.51	402.916	307.149	3041.73	1500.98	993.188
386.765	4392.25	3826.27	2438.34	2138.44	1075.2	568.286	5006.8	402.496	313.438	3026.42	1509.01	984.84
387.415	4440.84	3847.05	2455.01	2163.14	1090.03	571.681	5033.46	417.358	304.507	3056.71	1508.19	981.327
388.066	4484.93	3875.39	2460.64	2144.32	1088.58	555.587	5044.56	425.827	305.033	3075.51	1515.32	981.05
388.716	4498.27	3905.19	2481.23	2146.31	1102.44	551.583	5054.9	428.528	322.495	3049.31	1517.4	973.039
389.366	4526.74	3929.64	2507.94	2165.46	1123.96	544.059	5077.42	421.765	316.117	3076.43	1521.75	982.042
390.016	4593.53	3947.01	2506.79	2176.41	1150.23	552.586	5082.08	426.029	314.843	3075.6	1530.87	976.619
390.666	4653.86	3952.88	2549.17	2191.71	1179.78	549.02	5126.74	427.005	311.347	3046.74	1549.05	968.647
391.316	4651.21	3955.03	2547.2	2191.18	1201.21	550.077	5120.07	427.27	315.436	3058.4	1558.24	972.065
391.966	4671.3	3946.53	2603.48	2207.1	1211.47	554.517	5138.81	431.897	325.417	3072.03	1553.46	969.233
392.616	4713.02	3966.4	2653.39	2225.59	1230.9	547.168	5183.99	434.226	327.541	3101.21	1545.97	963.983
393.266	4770.39	3966.26	2662.16	2210.78	1238.01	554.473	5217.34	433.224	335.307	3083.13	1563.57	975.34
393.916	4806.98	3970.45	2700.53	2237.33	1247.84	559.479	5217.84	439.349	336.855	3093.3	1567.7	973.276
394.566	4813.09	4001.4	2733.57	2267.76	1258.84	554.457	5217.23	440.396	348.224	3091.94	1568.94	969.439
395.216	4844.74	4002.72	2785.5	2240.36	1262.77	537.969	5225.14	438.028	351.352	3102.79	1567.95	984.872
395.866	4891.71	3992.28	2785.67	2289.96	1284.4	558.544	5244.36	440.524	360.063	3109.72	1577.96	990.476
396.516	4941.41	3991.92	2814.74	2312.21	1287	561.471	5249.58	450.889	361.143	3108.01	1589.79	988.739
397.166	4958.07	3997.69	2835.44	2336.87	1318.83	547.388	5296.83	453.096	364.747	3111.32	1604.95	989.908
397.816	5001.82	4009.32	2895.39	2351.7	1326.15	532.108	5319	453.566	361.364	3105.04	1610.93	987.143
398.466	5026.49	4014.71	2912.35	2369.87	1340.13	512.571	5386.47	464.134	367.438	3082.31	1611.82	988.254
399.116	5032.1	4027.18	2959.24	2427.47	1366.83	527.625	5470.36	461.807	373.863	3111.47	1619.46	988.141
399.766	5053.35	4042.03	3001.94	2447.12	1385.78	519.43	5496	467.242	374.537	3096.58	1618	987.04
400.416	5110.19	4031.38	3026.98	2478.47	1405.49	501.61	5544.57	469.248	364.992	3086.03	1637.15	986.057
401.066	5133.69	4060.66	3043.33	2530.6	1432.1	479.523	5573.77	463.164	385.951	3120.03	1628.95	963.712
401.716	5171.21	4100.02	3048.11	2593.53	1437.4	459.883	5586.61	479.881	374.64	3111.51	1640.39	960.582
402.366	5237.28	4132.96	3094.4	2598.8	1444.86	447.591	5588.95	482.488	374.976	3122.67	1628.36	969.685
403.016	5241.37	4142.67	3104.69	2653.76	1448.53	439.063	5596.8	486.317	377.353	3153.34	1622.51	973.323
403.666	5256.18	4169.34	3161.62	2689.97	1464.33	422.908	5616.82	491.526	378.703	3133.84	1642.47	958.324
404.316	5330.27	4184.11	3157.02	2718.76	1458.23	405.218	5631.51	492.669	382.161	3131.85	1645.54	962.771
404.966	5355.45	4200.42	3252.83	2735.77	1450.74	396.665	5664.19	498.21	395.197	3123.63	1648.88	981.524
405.616	5394.64	4241.88	3232.21	2761.38	1456.44	387.526	5615.21	504.813	378.688	3136.16	1644.13	990.517
406.266	5413.21	4262.35	3287.41	2772.7	1450.33	380.428	5663.44	499.927	388.07	3125.52	1652.89	1007.68
406.916	5448.81	4277.9	3320.02	2801.4	1445.89	376.621	5697.72	507.731	403.495	3170.66	1654.67	1007.68
407.566	5496.2	4315	3322.26	2828.97	1436.7	376.005	5717.66	510.527	411.968	3158.31	1656.5	1006.76
408.216	5554.14	4317.77	3350.02	2856.6	1435.09	373.132	5712.9	517.768	409.601	3163.65	1659.24	1012.01
408.866	5588.98	4336.4	3387.83	2896.86	1445.52	376.899	5714.67	525.942	406.445	3177.54	1671.03	1018.47
409.516	5618.23	4361.65	3422.56	2922.48	1447.28	371.417	5756.54	530.052	414.768	3170.77	1673.2	1023.64
410.166	5651.95	4375.71	3417.65	2959.47	1472.29	373.857	5725.75	536.574	423.87	3200.99	1671.63	1027.71
410.816	5659.66	4351.15	3450.15	2993.86	1481.73	369.949	5712.7	540.239	429.296	3222.5	1675.28	1029.51
411.466	5643.97	4339.17	3476.59	3023.1	1497.98	384.505	5735.46	537.287	438.447	3214.05	1673.64	1023.91
412.116	5712.46	4333.94	3502.29	3058.95	1518.72	382.248	5736.99	541.818	444.221	3232.84	1676.14	1025.28
412.767	5733.5	4343.26	3513.22	3089.53	1525.4	376.94	5718.46	560.724	440.604	3241.01	1677.14	1031.52
413.417	5742.36	4370.57	3534.11	3132.96	1529.85	388.66	5674.38	567.99	450.578	3271.88	1665.32	1029.58
414.067	5791.51	4371.85	3563.79	3153.16	1533.54	386.55	5709.84	564.696	455.731	3244.34	1674.07	1036.59
414.717	5841.73	4391.3	3616.68	3170.52	1528.92	390.35	5673.15	571.678	469.419	3285.87	1681.82	1056.95
415.367	5844.77	4397.2	3647.91	3202.71	1517.32	400.248	5631.9	585.433	469.741	3275.07	1687.87	1053.43
416.017	5841.16	4433.18	3640.58	3223.58	1508.92	391.927	5612.82	576.765	484.515	3296.51	1699.69	1052.97
416.667	5822.14	4447.11	3644.15	3258.52	1482.63	394.834	5624.78	578.18	495.223	3303	1716.02	1057.51
417.317	5858.76	4489.37	3707.12	3292.73	1479.74	403.37	5626.66	577.811	505.181	3287.49	1728.53	1045.72
417.967	5882.6	4494.41	3725.37	3268.5	1471.67	409.626	5627.86	585.323	514.239	3312.65	1736.34	1057.02
418.617	5874.29	4483.29	3758.54	3299.01	1467.33	416.449	5598.58	589.333	528.806	3350.75	1742.41	1055.13
419.267	5917.39	4494.17	3781.16	3317.79	1445.78	409.197	5606.17	575.58	527.03	3358.51	1749.39	1056.04
419.917	5929.52	4523.24	3814.69	3307.13	1431.52	399.265	5648.95	592.425	526.497	3345.72	1756.95	1073.43
420.567	5947.77	4515.15	3828.63	3283.31	1431.98	408.659	5681.55	603.226	541.313	3330.57	1767.55	1086.63
421.217	5978.86	4541.54	3842.54	3322.29	1414.04	410.708	5690.12	598.838	559.826	3333.64	1782.44	1101.22
421.867	5995.44	4531.74	3858.67	3328.62	1413.62	409.703	5706.84	613.306	565.855	3351.82	1815.19	1096.08
422.517	6003.6	4566.58	3905.27	3371.86	1399.68	403.716	5740.08	615.065	579.385	3366.26	1808.26	1102.31
423.167	6004.67	4556.22	3893.01	3385.85	1394.46	411.055	5744.04	616.269	583.971	3396.07	1820.62	1110.28
423.817	6090.78	4579.58	3922.11	3398.2	1395.03	427.373	5730.5	624.685	600.452	3417.71	1849.89	1128.87
424.467	6109.82	4577.07	3963.3	3363.6	1378.44	423.23	5698.31	629.286	620.655	3436.28	1861.32	1140.28
425.117	6150.81	4561.89	3969.12	3345.81	1368.97	425.841	5658.2	633.962	614.572	3464.53	1880.01	1150.65
425.767	6164.13	4575.77	3983.52	3343.18	1360.4	417.708	5633.22	646.528	654.008	3446.03	1903.11	1171.25
426.417	6217.02	4579.44	4014.19	3325.25	1346.11	431.639	5575.3	655.929	660.675	3446.95	1921.77	1174.76
427.067	6184.87	4559.34	3992.69	3354.28	1335.91	426.147	5562.21	661.433	682.634	3468.08	1949.08	1171.88
427.717	6234.2	4541.07	4054.79	3389.36	1321.7	429.734	5550.24	674.568	693.967	3490.51	1970.04	1176.53
428.367	6281.98	4530.26	4071.16	3391.38	1310.35	421.617	5521.98	684.008	726.452	3490.55	1968.2	1185.12
429.017	6300.48	4566.19	4074.73	3412.95	1296.56	417.886	5574.25	675.121	746.021	3548.74	1979.51	1171.08
429.667	6313.81	4581.54	4116.71	3399.51	1282.69	410.932	5571.8	685.54	784.746	3555.98	1981.96	1174.78
430.317	6345.7	4562.97	4119.54	3396.99	1276.34	418.224	5640.97	690.497	802.159	3603.34	2004.88	1178.59
430.967	6338.06	4578.3	4141.5	3388.55	1249.49	412.55	5642.63	698.1	835.248	3587.03	2022.89	1186.63
431.617	6342.66	4568.18	4189.99	3395.71	1250.73	412.072	5636.55	720.35	856.262	3614.56	2035.3	1192.9
432.267	6361.65	4575.39	4200.26	3356.63	1252.45	410.338	5683.17	728.495	862.639	3615.8	2060.49	1204.67
432.917	6350.38	4587.92	4238.64	3354.36	1245.07	415.444	5722.66	728.667	869.792	3614.11	2057.33	1218.44
433.567	6367.9	4593.69	4229.65	3337.98	1234.75	424.492	5728.96	729.081	881.318	3658.57	2060.21	1221.29
434.217	6365.83	4599.56	4293.97	3330.97	1233.6	425.619	5768.68	735.761	885.544	3676.65	2076.76	1222.09
434.867	6385.37	4604.45	4268.94	3321.1	1223.72	437.102	5797.51	734.201	898.859	3675.73	2097.65	1228.07
435.517	6359.77	4590.2	4307.99	3298.53	1224.27	438.191	5798.54	744.581	915.782	3706.18	2117.51	1232.53
436.167	6352.86	4541.52	4311.22	3292.89	1222.48	443.504	5837.92	758.763	920.256	3723.02	2121.97	1224.56
436.817	6352.84	4521.84	4344.52	3299.71	1226.5	438.983	5796.66	763.941	935.462	3744.74	2132.42	1220.79
437.467	6415.35	4504.55	4362.18	3272.96	1222.31	433.701	5787.52	788.847	944.735	3779.08	2141.84	1244.7
438.118	6395.99	4495.17	4382.88	3276.6	1233.44	445.874	5799.86	792.692	951.245	3799.16	2169.67	1256.2
438.768	6423.37	4443.07	4411.52	3277.3	1240.21	440.279	5754.93	809.869	977.74	3792.2	2169.06	1247.42
439.418	6419.39	4448.64	4436.16	3261.88	1247.16	449.306	5754.51	809.193	993.178	3781.92	2178.36	1242.64
440.068	6428.9	4411.11	4487.47	3239.82	1263.68	437.405	5762.91	816.436	1001.39	3766.81	2155.38	1242.99
440.718	6489.2	4395.79	4524.88	3229.2	1263.7	434.816	5754.42	842.4	1014	3805.5	2154.47	1241.13
441.368	6503.2	4378.84	4535.77	3200.07	1275.12	441.245	5753.27	839.612	1030.1	3793.1	2137.14	1242.63
442.018	6490.92	4366.21	4576.33	3219.77	1268.99	441.098	5781.26	850.064	1056.01	3830.53	2101.06	1251.34
442.668	6527.5	4346.97	4612.77	3234.88	1270.49	435.244	5800.16	855.797	1066.84	3822.29	2095.48	1246.54
443.318	6549.06	4364.49	4655.28	3202.5	1282.1	438.132	5792.35	860.829	1092.15	3813.59	2094.92	1265.59
443.968	6582.08	4326.04	4693.24	3216.51	1283.38	438.032	5785.97	868.92	1093.26	3814.48	2106.2	1256.16
444.618	6599.93	4344.62	4701.55	3225.12	1278.07	449.921	5801.07	869.18	1115.76	3807.5	2090.45	1227.69
445.268	6575.96	4316.82	4738.89	3198.79	1289.41	449.178	5874.54	885.083	1116.24	3819.78	2100.79	1239.27
445.918	6576.67	4324.32	4743.71	3180.85	1301.7	452.502	5875.52	904.742	1129.73	3835.94	2095.98	1250.87
446.568	6523.43	4325.31	4765.91	3201.16	1313.64	453.104	5892.36	929.632	1153.89	3840.38	2088.07	1258.8
447.218	6511.84	4318.05	4822.44	3201.71	1321.83	448.62	5942.53	935.772	1164.5	3832.21	2087.42	1250.78
447.868	6520.22	4319.55	4854.53	3193.44	1354.44	447.942	5970.39	953.642	1169.37	3873.32	2084	1242.04
448.518	6490.25	4292.3	4860.74	3215.83	1364.81	463.062	6010.02	958.7	1185.47	3899.25	2092.7	1243.4
449.168	6466.75	4288.99	4851.02	3225.77	1397.4	471.031	6013.14	980.634	1203.65	3912.04	2098.47	1238.79
449.818	6429.91	4275.08	4909.96	3262.23	1436.18	470.946	6012.85	993.075	1225.71	3940.76	2073.45	1262.92
450.468	6426.34	4257.02	4956.9	3235.24	1454.55	474.524	6050.52	1019.97	1240.4	3950.07	2074.31	1285.86
451.118	6383.62	4220.95	4979.76	3231.1	1459.24	477.066	6030.4	1035.94	1243.25	3979.71	2071.67	1280.57
451.768	6390.35	4208.2	4993.22	3219.98	1467.4	484.574	6014.6	1057.05	1248.71	3977.58	2054.67	1288.9
452.418	6377.82	4171.49	5043.23	3227.04	1477.68	500.671	5992.03	1063.08	1274.27	3962.57	2037.66	1277.41
453.068	6343.48	4137.05	5026.15	3242.76	1481.11	494.703	5910.8	1072.2	1287.32	3977.25	2019.41	1294.59
453.718	6370.88	4119.06	5027.8	3208.35	1477.2	507.89	5868	1090.5	1293.4	4019.33	2015.6	1314.76
454.368	6348.93	4055.77	5069.5	3253.4	1478.66	523.097	5796.32	1104.2	1310.43	4019.1	2030.7	1308.78
455.018	6332.27	4030.4	5125.06	3218.09	1479.01	529.299	5734.79	1127.21	1340.67	4039.78	2021.95	1351.34
455.668	6314.16	4040.93	5129.09	3193.3	1472.52	527.011	5703.12	1144.78	1349.3	4047.73	2025.37	1322.52
456.318	6264.99	4014.04	5134.41	3204.08	1472.24	553.225	5647.48	1175.36	1350.45	4037.6	2022.92	1312.98
456.968	6276.85	4002.19	5161.41	3194.59	1487.77	574.258	5615.07	1193.67	1363.8	4074.8	2016.49	1311.9
457.618	6253.93	3960.26	5177.92	3191.2	1496.82	604.642	5544.42	1209.43	1370.2	4093.04	2001.6	1269.17
458.268	6246.89	3917.83	5182.98	3204.4	1495.87	609.217	5548.3	1236.38	1388.16	4102.92	2011.31	1265.09
458.918	6227.18	3928.09	5188.84	3204.98	1495.88	627.735	5499.77	1253.12	1398.32	4122.27	2004.31	1268.06
459.568	6187.41	3905	5177.07	3201.3	1504.45	649.83	5478.62	1258.14	1411.94	4128.27	1996.3	1237.26
460.218	6172.66	3904.3	5182.24	3206.49	1479.94	686.213	5492.76	1277.23	1429.85	4156.64	2002.85	1231.5
460.868	6184.28	3910.1	5172.43	3182.6	1477.29	718.699	5435.22	1295.32	1433.69	4198.06	1984.78	1231.17
461.518	6206.57	3895.29	5196.03	3184.67	1468.46	764.783	5416.43	1316.66	1442.16	4250.46	1980.07	1226.81
462.168	6140	3881.2	5165.65	3192.66	1467.21	797.84	5406.08	1335.15	1446.33	4267.81	1998.24	1225.06
462.819	6145.73	3886.99	5149.06	3188	1455.85	815.785	5388.91	1346.19	1460.7	4294.08	2003.4	1186.6
463.469	6133.31	3878.28	5166.95	3217.53	1456.24	815.994	5427.78	1365.4	1483.08	4310.74	1998.71	1191.16
464.119	6096.42	3905.66	5146.56	3212.44	1444.96	798.486	5405.87	1358.44	1490.03	4332.41	1990.42	1207.09
464.769	6083.72	3887.78	5150.49	3221.67	1428.71	803.513	5348.35	1361.41	1483.82	4351.15	1999.58	1223.48
465.419	6035.38	3882.96	5120.17	3182.84	1442.24	815.268	5362.81	1371.68	1491.29	4386.03	1991.32	1202.14
466.069	6039.31	3883.57	5140.09	3190.87	1431.79	833.541	5339.19	1381.1	1472.17	4439.62	1990.53	1199.85
466.719	6067.05	3872.79	5130.03	3183.86	1430.41	843.239	5290.43	1393.29	1444.34	4453.57	1977.25	1209.42
467.369	6044.38	3856.06	5125.86	3163.1	1421.58	824.395	5270.02	1406.81	1447.03	4516.82	1980.12	1208.69
468.019	6003.32	3880.61	5104.31	3188.88	1410.3	819.508	5293.62	1396.51	1460.85	4548.6	1967.52	1189.57
468.669	5996	3876.28	5114.61	3180.32	1397.35	812.074	5305.96	1416.09	1454.47	4568	1963	1194.04
469.319	5968.87	3862.97	5138.99	3194.56	1373.42	803.734	5301.86	1421.85	1439.91	4583.7	1944.38	1177.82
469.969	6010.02	3863.87	5105.86	3170.5	1335.83	795.848	5313.02	1425.13	1423.63	4614.45	1925.48	1171.41
470.619	6036.08	3848.35	5103.97	3181.86	1315.22	793.813	5323.47	1448.23	1435.41	4662.96	1913.14	1191.3
471.269	6018.6	3827.07	5138.62	3192.4	1314.85	802.29	5342.24	1459.33	1428.1	4675.86	1903.83	1188.02
471.919	6034.43	3823.42	5116.06	3202.53	1289.36	785.969	5358.52	1469.15	1426.63	4706.8	1898.37	1170.12
472.569	6039.68	3821.57	5141.48	3180.28	1260.65	772.837	5343.32	1484.77	1420.04	4719.28	1875.7	1161.71
473.219	6079.02	3839.1	5130.25	3181.95	1243.29	756.773	5408.5	1479.41	1442.86	4769.14	1866.22	1175.25
473.869	6072.25	3803.84	5100.67	3193.16	1223.71	757.274	5415.68	1505.02	1455.06	4819.49	1858.47	1165.07
474.519	6046.17	3771.57	5110.28	3208.02	1179.64	760.702	5457.8	1520.23	1465.15	4840.14	1860.53	1151.78
475.169	6067.54	3759.84	5103.65	3197.49	1160.13	755.074	5461.71	1529.68	1464.82	4891.43	1854.91	1138.71
475.819	6123.39	3764.62	5123.74	3198.02	1123.74	736.303	5486.61	1529.26	1466.89	4918.16	1857.13	1129.23
476.469	6143.37	3766.45	5137.03	3198.66	1104.96	724.39	5504.3	1547.52	1489.87	4941.14	1828.19	1131.89
477.119	6118.77	3778.83	5108.15	3194.59	1083.52	699.149	5543.64	1555.99	1499.76	4961.63	1834.48	1126.95
477.769	6126.86	3776.07	5095.29	3146.87	1060.73	685.372	5574.14	1546.72	1516.46	4995.88	1835.52	1136
478.419	6185.55	3755.05	5075.33	3149.25	1053.53	681.778	5590.4	1549.03	1530.14	5040.5	1825.67	1111.09
479.069	6190.77	3738.18	5052.59	3168.96	1041.72	672.6	5632.15	1559.56	1555.14	5076.07	1831.6	1131.97
479.719	6234.96	3727.85	5066.46	3143.32	1036.06	658.793	5639.58	1573.47	1570.8	5109.51	1824.7	1137.82
480.369	6199.71	3720.1	5048.1	3129.45	1034.91	649.304	5648.34	1571	1592.57	5177.88	1821.89	1153.93
481.019	6239.57	3719.55	5055.76	3111.04	1031.67	647.981	5679.01	1568.43	1599.67	5200.43	1836.65	1155.78
481.669	6278.96	3721.83	5048.91	3100.33	1027.82	658.127	5730.31	1587.04	1645.1	5227.6	1850.61	1134.05
482.319	6283.97	3692.01	5056.45	3081.28	1025.99	658.369	5759.31	1600.91	1656.63	5246.96	1869.39	1124.97
482.969	6287.76	3699.06	5049.56	3096.14	1026.16	656.231	5765.86	1602.91	1662.89	5262.77	1892.09	1144.6
483.619	6359.96	3692.73	5027.94	3068.8	1038.71	665.619	5752.39	1598.2	1666.19	5263.35	1899.75	1159.04
484.269	6354.75	3704.52	5033.76	3050.49	1053.34	675.153	5720.9	1615.48	1676.76	5277.66	1921.02	1172.24
484.919	6356.61	3703.65	5040.91	3041.84	1047.53	663.59	5708.94	1616.64	1700.45	5316.94	1935.68	1176.62
485.569	6349.89	3709.23	5025.89	3037.27	1039.04	676.631	5687.91	1610.81	1712.66	5300.44	1939.09	1171.11
486.219	6388.85	3710.38	5052.42	3045.59	1044.63	679.314	5642.66	1622.03	1710.92	5327.99	1946.18	1180.86
486.869	6413.49	3697.3	5042.93	3049.2	1046.36	689.19	5645.22	1620.27	1717.15	5358.92	1953.58	1179.41
487.52	6445.31	3724.2	5031.28	3053.11	1046.14	674.958	5666.91	1608.57	1712.59	5359.14	1950.94	1178
488.17	6438.09	3728.16	5050.09	3017.29	1049.64	679.888	5633.65	1613.88	1736.85	5400.81	1955.44	1189.39
488.82	6398.21	3710.14	5024.47	2985.27	1062.15	675.907	5598.04	1609.73	1745.81	5432.05	1940.64	1197.02
489.47	6422.28	3715.07	5036.21	3006.76	1077.2	670.51	5612.54	1613.81	1759	5448.66	1935.01	1198.27
490.12	6412.49	3706.22	5044.31	2992.51	1097.51	679.754	5571.45	1600.37	1765.55	5457.81	1940.29	1206.05
490.77	6408.86	3711.66	5056.17	3003.31	1110.08	691.55	5604.92	1610.21	1792.9	5479.47	1915.48	1214.34
491.42	6412.73	3715.77	5031.87	3009.11	1131.71	680.83	5574.55	1601.54	1785.42	5498.1	1895.96	1191.26
492.07	6404.41	3744.82	5037.24	2974.35	1144.94	701.958	5568.47	1610.2	1811.19	5470.11	1876.65	1170.86
492.72	6377.94	3731.64	5051.28	2973.08	1152.5	708.775	5560.81	1614.5	1835.17	5537.86	1848.58	1159.84
493.37	6366.9	3742.56	5089.22	2988.24	1162.23	707.8	5510.88	1605.67	1858.74	5590.81	1820.8	1138.14
494.02	6389.29	3728.45	5117.27	2933.71	1173.52	722.053	5493.74	1605.45	1860.66	5588.42	1793.54	1129.19
494.67	6367.52	3723.76	5081.08	2933.11	1188.43	735.854	5486.38	1604.79	1867.67	5603.08	1781.06	1132.15
495.32	6315.49	3716.66	5072.45	2926.06	1208.84	733.31	5464.32	1597.05	1869.89	5650.13	1773.42	1120.54
495.97	6327.48	3709.95	5101.16	2901.23	1219.75	736.768	5456.28	1589.13	1906.34	5665.07	1781.69	1120.67
496.62	6321.94	3719.13	5111.36	2891.5	1218.79	747.246	5426.76	1584.05	1913.6	5672.94	1760.07	1112.86
497.27	6297.18	3716.4	5106.32	2864.23	1207.65	748.666	5369.94	1589.83	1915.67	5653.24	1739.22	1091.82
497.92	6249.41	3691.57	5111.74	2827.72	1197.08	743.414	5345.93	1574.66	1929.25	5715.82	1751.17	1071.57
498.57	6197.87	3685.75	5100.04	2831.37	1170.09	748.974	5309.59	1577.27	1938.64	5773.75	1741.05	1069.64
499.22	6206.09	3669.74	5101.91	2838.53	1142.48	741.86	5303.52	1558.5	1944.2	5785.61	1764.89	1037.2
499.87	6218.93	3663.24	5113.66	2812.79	1118.19	753.017	5283.39	1547.81	1940.64	5774.03	1751.38	1039.45
500.52	6187.15	3632.51	5116.84	2795.8	1103.24	756.547	5244.97	1549.52	1961.07	5788.39	1764.47	1022
501.17	6154.6	3592.22	5102.68	2775.37	1100.79	748.865	5243.45	1545.11	1959.57	5801.9	1767.29	1005.09
501.82	6121.58	3568.57	5105.69	2802.78	1083.98	743.757	5207.96	1538.37	1960.05	5807.17	1760.94	1003.78
502.47	6119.83	3577.22	5144.38	2769.43	1077.2	745.291	5182.25	1552.85	1984.96	5816.62	1747.78	997.155
503.12	6119.88	3543.58	5099.65	2790.52	1078.75	730.928	5162.16	1556.86	1994.72	5800.62	1763.05	990.093
503.77	6094.88	3537.1	5099.76	2777.66	1080.12	742.831	5152.2	1542.31	1986.83	5805.63	1772.52	978.585
504.42	6102.78	3505.88	5116.56	2815.69	1059.32	758.347	5129.44	1542.17	1999.55	5826.73	1753.36	968.39
505.07	6091.53	3504.88	5110.41	2815.43	1050	745.301	5115.78	1551.4	2003.59	5821	1739.6	964.845
505.72	6081.57	3509.49	5124.52	2798.99	1042.81	748.885	5103.81	1563.74	2042.51	5789.47	1744.26	974.577
506.37	6037.26	3499.89	5138.05	2770.23	1043.01	754.963	5091.22	1570.81	2053.89	5774.82	1740.83	969.082
507.02	6009.97	3459.86	5146.47	2795.12	1042.33	773.313	5057.14	1552.53	2066.73	5759.74	1734.47	965.76
507.67	5991.62	3453.69	5144.27	2781.63	1037.24	772.697	5045.64	1553.02	2090.93	5745.67	1726.55	946.997
508.32	5986.99	3459.54	5146.37	2756.37	1045.42	789.62	5041.24	1556.21	2096.68	5733.11	1725.16	955.808
508.97	5943.12	3450.9	5151.67	2782.64	1040.85	777.603	5035.73	1545.45	2106.64	5742.37	1705.72	952.334
509.62	5916.22	3432.42	5134.15	2795.77	1040.55	788.669	5029.43	1551.53	2130.46	5785.01	1690.93	950.637
510.27	5902.37	3444.65	5153.3	2770.31	1032.38	801.179	5009.46	1544.27	2142.46	5772.1	1680.97	933.995
510.92	5846.91	3454.72	5158.34	2758.63	1028.56	793.517	5033.91	1539.52	2142.67	5733.04	1672.53	926.654
511.57	5865.12	3461.78	5190.81	2736.24	1034.1	794.812	5045.42	1536.42	2128.05	5794.68	1653.76	926.482
512.22	5818.78	3448.57	5216.85	2726.93	1030.27	794.697	5013.16	1539.85	2144.6	5763.2	1656.39	934.127
512.871	5776.98	3423.79	5177.52	2724.82	1029.81	785.479	5072.52	1550.97	2159.82	5748.33	1658.49	937.338
513.521	5738.34	3428.64	5171.31	2709.69	1034.12	788.932	5094.2	1555.94	2163.72	5745.51	1660.5	922.282
514.171	5680.88	3427.22	5172.97	2722.39	1032.03	779.06	5111.14	1549.82	2168.71	5742.92	1637.97	905.602
514.821	5672.61	3415.49	5166.52	2740.86	1030.95	785.481	5063.11	1575.49	2158.19	5753.86	1629.53	904.185
515.471	5642.86	3407.45	5176.81	2722.68	1020.85	778.076	5099.74	1576.99	2155.16	5708.76	1626.3	897.91
516.121	5617.8	3391.68	5139.26	2691.33	1016.57	773.048	5095.28	1593.83	2145.81	5743.43	1623.41	893.623
516.771	5570.66	3386.66	5172.21	2731.55	1013.03	772.924	5102.13	1606.38	2141.96	5706.39	1625.8	887.785
517.421	5505.22	3378.1	5164.36	2694.85	1008.23	766.576	5081.24	1608.38	2152.64	5711.94	1616.72	873.057
518.071	5537.4	3387.9	5146.61	2681.8	1004.04	769.722	5070.38	1603.94	2143.37	5747.31	1600.61	868.303
518.721	5461.63	3378.38	5130.95	2679.83	993.277	760.662	5073.38	1611.69	2142.67	5715.91	1576.95	881.333
519.371	5434.41	3382.49	5093.12	2696.68	982.889	761.886	5048.55	1625.06	2122.49	5722.24	1583.47	875.735
520.021	5406.15	3381.92	5114.22	2679.2	983.723	771.353	5039.54	1631.71	2117.44	5750.68	1572.46	870.758
520.671	5365.28	3359.13	5066.87	2661.24	965.392	764.822	4984.38	1637.9	2108.31	5740.32	1566.06	861.848
521.321	5348.92	3367.45	5088.95	2695.58	969.977	765.306	4964.38	1640.42	2099.68	5697.13	1568.86	867.238
521.971	5287.43	3336.17	5066.9	2661.1	970.511	762.837	4914.98	1643.01	2109.46	5724.89	1566.12	862.363
522.621	5299.35	3325.7	5030.4	2653.1	974.91	765.507	4877.44	1646.86	2104.48	5687.69	1566.3	861.536
523.271	5264.53	3337.63	5013.7	2638.33	970.558	764.142	4861.32	1657.83	2110.59	5646.92	1557.36	864.875
523.921	5251.05	3313.19	4966.7	2643.41	959.376	765.782	4858.3	1652.08	2094.21	5628.56	1549.49	864.569
524.571	5267.05	3321.32	4973.01	2608.7	953.394	755.647	4827.81	1643.1	2077.8	5620.32	1556.93	874.164
525.221	5234.13	3320.92	4940.17	2615	951.011	765.239	4823.73	1638.19	2065.41	5602.62	1534.71	869.704
525.871	5190.36	3320.84	4966.73	2584.41	964.476	752.692	4790.78	1653.73	2037.79	5603.1	1526.06	866.511
526.521	5199.46	3323.72	4974.49	2605.39	964.316	737.483	4755.45	1661.81	2005.73	5604.67	1524.49	865.052
527.171	5186.53	3331.3	4940.84	2590.29	968.817	730.974	4737.31	1662.88	1982.22	5615.3	1538.68	861.11
527.821	5183.14	3328.91	4914.53	2598.24	968.831	728.67	4712.06	1667.42	1960.77	5580.14	1553.89	869.744
528.471	5166.31	3315.66	4879.94	2614.37	970.215	727.594	4722.02	1657.19	1944.69	5589.69	1549.2	863.065
529.121	5153.95	3302.65	4870.47	2622.4	968.198	717.368	4718.74	1671.46	1937.89	5585.73	1537.86	859.11
529.771	5158.1	3314.74	4830.13	2612.16	964.106	702.924	4717.95	1664.09	1912.83	5598.93	1539.5	869.203
530.421	5131.14	3310.92	4848.53	2593.73	958.611	709.257	4762.29	1659.36	1896.59	5638.1	1534.65	878.266
531.071	5167.02	3312.24	4844.34	2624.8	954.959	705.547	4740.12	1674.36	1881.79	5678.6	1546.11	888.441
531.721	5157.55	3316.13	4818.56	2576.19	942.434	701.185	4725.26	1687.57	1891.25	5639.72	1536.07	891.258
532.371	5135.74	3322.72	4790.28	2591.85	949.433	695.538	4733.28	1689.45	1870.69	5658.18	1526.81	895.083
533.021	5134.59	3310.19	4764.19	2597.06	960.884	695.391	4717.59	1676.9	1856.91	5662.47	1531.58	907.852
533.671	5121.61	3301.12	4746.41	2596.67	963.295	685.494	4674.87	1685.48	1855.97	5639.79	1512.87	901.151
534.321	5135.76	3300.63	4724.7	2583.35	971.631	703.098	4650.93	1688.38	1865.68	5662.34	1507.98	887.778
534.971	5143.84	3306.37	4720.55	2593.13	975.763	699.94	4656.58	1670.96	1853.2	5667.75	1500.05	881.666
535.621	5152.89	3281	4739.57	2556.42	991.235	700.68	4651.52	1687.91	1833.9	5667.52	1509.75	884.372
536.271	5094.72	3287.38	4728.49	2608.49	982.948	703.287	4681.84	1683.16	1835.65	5669.75	1497.06	884.102
536.921	5097.47	3296.09	4700.16	2614.73	976.81	703.088	4620.68	1694.58	1832.48	5646.11	1505.8	887.955
537.572	5109.94	3280.78	4694.11	2597.03	970.663	690.197	4606.92	1683.85	1815.77	5653.76	1493.1	891.935
538.222	5066.63	3294.28	4713.29	2561.04	954.965	688.626	4616.02	1682.28	1812.49	5675.29	1498.86	905.365
538.872	5070.97	3281.46	4663.09	2554.96	950.643	680.159	4598.17	1683.32	1804.55	5663.16	1487.95	900.774
539.522	5061.13	3249.86	4643.46	2556.37	931.782	690.47	4587.96	1697.42	1810.93	5663.64	1489.31	916.893
540.172	5004.26	3271.89	4609.27	2566.68	938.991	679.758	4573.83	1700.58	1799.91	5651.02	1480.7	923.966
540.822	5045.22	3272.87	4571.52	2557.96	924.272	689.899	4581.77	1695.06	1793.55	5687.12	1480.92	924.236
541.472	5018.75	3258.42	4575.18	2558.28	924.455	674.812	4571.65	1699.68	1800.68	5714.49	1478.54	933.581
542.122	5009.63	3279.24	4549.7	2537.8	936.724	659.647	4543.55	1704.87	1789.46	5690.03	1494.97	942.103
542.772	5020.23	3286.91	4565.23	2564.41	932.993	663.353	4529.3	1715.84	1780.25	5682.52	1483.23	938.988
543.422	5004.18	3289.94	4522.75	2583.66	923.631	662.348	4556.2	1722.34	1782.73	5656.3	1486.56	931.947
544.072	4999.9	3283.94	4489.18	2600.38	907.93	658.011	4523.6	1716.68	1777.29	5623.65	1502.85	929.422
544.722	4987.01	3284.9	4453.78	2598.42	898.603	646.859	4496.57	1720.78	1773.39	5652.49	1493.18	915.044
545.372	5009.66	3306.74	4424.51	2630.94	884.328	635.415	4490.31	1701.69	1763.88	5673.62	1501.75	917.236
546.022	5013.87	3312.62	4440.14	2596.51	878.295	633.161	4508.85	1710.81	1747.43	5658.62	1511.19	916.633
546.672	5022.58	3326.9	4407.07	2622.03	878.316	642.599	4475.86	1710.01	1745.58	5611.6	1491.11	915.976
547.322	5027.77	3327.04	4414.38	2634.9	876.334	652.164	4454.77	1699.08	1741.17	5588.67	1491.92	917.954
547.972	5032.47	3345.73	4382.81	2654.94	868.594	660.35	4473.13	1703.73	1739.41	5590.49	1506.39	911.464
548.622	5007.43	3363.75	4342.32	2671.11	858.615	649.961	4470.75	1694.65	1728.44	5588.52	1489.37	900.439
549.272	4977.09	3351.65	4338.54	2667.49	848.712	654.557	4442.13	1690.27	1737.34	5572.99	1485.42	894.317
549.922	5022.16	3342.26	4343.76	2697.57	861.794	656.532	4416.92	1679.16	1726.78	5561.11	1476.65	892.015
550.572	5017.59	3373.93	4312.89	2721.24	869.41	658.612	4425.66	1668.55	1727.76	5584.74	1473.99	892.127
551.222	5048.96	3365.36	4307.58	2736.9	879.179	666.718	4386.92	1672.3	1715.08	5584.34	1463.13	867.26
551.872	5047.33	3380.95	4267.38	2732.43	877.849	666.998	4464.51	1650.16	1748.02	5579.49	1449.89	873.082
552.522	5040.89	3393.41	4257.21	2768.15	894.95	666.443	4435.87	1630.27	1741.39	5564.74	1466.54	857.304
553.172	5053.25	3386.35	4260.74	2807.78	903.498	663.956	4432.49	1619.09	1717.31	5576.76	1454.17	842.029
553.822	5063.61	3393.07	4219.9	2831.19	889.051	672.973	4444.31	1603.04	1708.23	5563.99	1438.31	848.694
554.472	5059.02	3375.22	4203.72	2854.21	905.581	668.819	4440.99	1595.23	1699.34	5573.5	1444.33	831.845
555.122	5063.83	3373.22	4190.23	2847.22	917.334	672.092	4408.96	1582.65	1713.28	5593.82	1432.7	816.222
555.772	5051.54	3358.53	4170.27	2852.95	921.3	679.966	4415.37	1557.11	1710.06	5565.07	1432.7	819.046
556.422	5022.79	3364.92	4096.39	2870.08	925.215	661.219	4466.18	1561.68	1692.31	5560.08	1420.27	803.879
557.072	5016.1	3343.5	4156.48	2864.85	922.014	660.7	4433.74	1558.96	1687.91	5544.41	1414.81	804.452
557.722	5048.5	3359.31	4138.46	2869.87	918.934	658.067	4413.34	1545.19	1669.83	5602.67	1410.72	809.063
558.372	5033.5	3344.01	4097.51	2843.21	931.733	655.29	4432.84	1528.2	1671.64	5618.81	1408	807.207
559.022	5001.76	3332.16	4074.47	2793.6	912.463	650.727	4410	1514.02	1678.64	5584.3	1405.28	798.066
559.672	4997.84	3325.82	4036.85	2756.94	919.81	644.673	4414.7	1494.67	1661.58	5607.65	1396.36	796.863
560.322	4995.74	3292.57	4023.91	2733.6	904.342	638.005	4447.08	1489.82	1651.27	5579.71	1393.62	795.602
560.972	4971.88	3288.06	4014.86	2723.97	891.567	644.092	4395.22	1482.16	1631.06	5567.61	1397.49	800.431
561.622	4969.81	3281.03	4011.28	2663.13	901.372	640.9	4413.44	1462.81	1618.28	5595.58	1389.43	803
562.272	4978.74	3277.49	3960.76	2648.08	892.412	630.159	4375.74	1448.59	1615.45	5602.84	1373.91	792.447
562.923	4969.71	3249.85	3977.15	2629.63	883.672	626.242	4385.16	1447.77	1611.69	5557.87	1352.02	783.743
563.573	4997.17	3220.36	3961.98	2619.88	882.174	623.073	4383.06	1424.85	1610.12	5544.35	1343.44	778.913
564.223	4961.71	3212.25	3916.19	2608.06	880.067	643.23	4408	1420.36	1601.14	5540.11	1356.63	776.302
564.873	4977.2	3213.87	3935.96	2569.85	871.999	634.643	4402.74	1416.83	1597.26	5532.84	1356.83	775.993
565.523	4986.25	3170.79	3912.89	2574.09	870.626	636.019	4389.73	1410.28	1582.54	5536.16	1345.18	770.028
566.173	4943.04	3158.4	3917.72	2556.36	867.975	633.436	4409.62	1420.6	1589.19	5485.85	1334.06	778.649
566.823	4945.03	3126.17	3909.38	2565.67	867.41	631.045	4359.71	1417.43	1570.53	5538.89	1326.64	781.844
567.473	4968.09	3121.85	3888.3	2573.04	854.054	619.58	4360.41	1404.44	1566.69	5518.36	1324.67	767.339
568.123	4954.38	3106.85	3880.87	2550.73	839.926	607.158	4327.78	1396.92	1558.68	5556.79	1322.96	763.814
568.773	4957.94	3116.34	3867.91	2574.84	834.809	604.679	4294.72	1406.67	1561.31	5539.18	1309.18	775.651
569.423	4952.23	3103.26	3866.16	2532.38	831.578	598.802	4263.59	1397.85	1536.81	5549.09	1302.99	763.429
570.073	4973.91	3085.48	3845.86	2541.04	830.958	586.95	4269.69	1380.87	1528.42	5515.62	1296.69	775.066
570.723	4966.94	3068.2	3815.67	2533.47	828.346	579.15	4248.74	1378.28	1524.34	5487.99	1292.33	783.555
571.373	4934.79	3057.98	3813.06	2540.74	840.182	572.722	4260.19	1370.9	1504.44	5551.5	1294.27	781.211
572.023	4942.62	3035.66	3800.18	2525.04	845.429	571.076	4263.21	1363.9	1485.32	5561.93	1277.93	784.457
572.673	4961.42	3020.93	3771.63	2490.86	840.291	570.338	4200.36	1342.78	1491.95	5493.5	1271.93	789.278
573.323	4986.83	3017.77	3765.37	2488.05	844.867	570.872	4183.8	1335.01	1470.07	5508.1	1260.59	781.087
573.973	4936.71	3032.54	3745.59	2502.71	838.338	574.52	4173.03	1330.73	1460.71	5518.14	1259.71	787.086
574.623	4976.36	3021.36	3751.46	2526.81	838.149	557.546	4189.57	1323.54	1452.22	5508.98	1252.75	784.697
575.273	4961.42	3010.25	3732.67	2500.89	843.302	560.382	4160.55	1308.68	1447.81	5471.23	1259.69	785.815
575.923	5005.01	3004.78	3734.52	2516.46	830.085	574.272	4144.13	1300.68	1444.75	5479.13	1249.11	787.189
576.573	4987.28	2999.09	3715.99	2487.64	828.351	575.123	4149.29	1290.81	1425.25	5486.49	1257.69	775.634
577.223	4992.86	2980.68	3723.76	2499.54	819.333	577.572	4146.01	1305.39	1425.59	5501.93	1261.35	757.734
577.873	5012.09	3000.57	3687.38	2491.14	809.698	582.312	4100.48	1284	1432.38	5442.74	1252.15	758.983
578.523	5011.01	2986.85	3692.9	2517.02	806.131	577.869	4094.7	1286.88	1419.03	5456.02	1252.77	759.771
579.173	5015.11	2967.8	3713.14	2491.94	795.808	574.021	4093.09	1293.43	1408.18	5424.72	1257.11	758.448
579.823	4996.81	2948.68	3667.84	2496.99	793.158	566.538	4087.01	1294.89	1414.6	5406.62	1251.57	748.669
580.473	4983.51	2951.44	3665	2489.25	798.815	569.295	4094.3	1288.37	1415.96	5411.93	1253.53	757.689
581.123	4987.81	2969.5	3643.35	2488.79	802.121	559.912	4050.06	1260.84	1428.2	5399.95	1249.16	771.291
581.773	5029.59	2957.36	3634.44	2492.44	806.213	557.083	4056.26	1262.35	1424.41	5357.45	1252.11	762.172
582.423	5039.35	2958.57	3642.82	2519.72	820.757	565.489	4039.38	1251.23	1415.63	5326.43	1255.75	757.373
583.073	5006.97	2937.27	3653.02	2534.39	827.12	573.83	4012.65	1253.08	1410.18	5329.75	1248.41	758.301
583.723	5018.72	2921.27	3629.85	2577.09	815.224	560.238	4017.51	1233.56	1406.2	5353.39	1241.16	759.854
584.373	5005.37	2902.52	3640.58	2562.81	813.017	567.369	3984.78	1231.31	1399.7	5312.58	1256.11	764.273
585.023	5058.07	2913.24	3625.12	2594.36	805.687	565.007	3975.91	1222.38	1401.26	5311.76	1242.51	760.768
585.673	5070.67	2914.33	3616.2	2572.88	790.871	567.046	3944.21	1206.21	1388.39	5306.8	1251.17	760.674
586.323	5043.47	2897.48	3592.21	2587.41	797.699	563.248	3958.38	1200.37	1392.32	5271.86	1247.77	757.239
586.973	5036.88	2894.92	3611.93	2621.44	802.895	543.248	3949.06	1193.28	1370.97	5225.06	1240.4	755.846
587.624	5042.41	2898.54	3624.93	2597.29	799.576	532.145	3954.6	1180.9	1372.85	5235.67	1248.72	757.233
588.274	5057.69	2894.66	3586.14	2580.53	798.964	543.782	3948.14	1176.32	1375.06	5238.35	1247.19	763.133
588.924	5048.2	2886.43	3598.59	2584.69	807.455	545.037	3933.86	1169.41	1362.98	5203.3	1238.57	765.22
589.574	5010.63	2895.43	3597.47	2595.3	805.564	539.445	3940.02	1170.5	1363.3	5210.02	1249.89	776.015
590.224	5031.43	2885.65	3581.63	2632.65	807.401	547.512	3947.68	1159.58	1334.24	5174.79	1259.43	790.907
590.874	5028.56	2903.2	3553.84	2584.35	817.635	547.353	3946.85	1166.03	1321.44	5177.14	1271.25	807.163
591.524	5016.3	2915.6	3581.06	2587.76	822.344	556.91	3979.89	1153.62	1332.14	5160.55	1272.54	801.554
592.174	5019.94	2913.86	3562.37	2534.77	839.083	563.469	3958.83	1141.49	1331.92	5124.88	1264.64	810.974
592.824	5023.48	2920.12	3538.61	2554.18	833.631	551.405	3926.76	1138.31	1317.16	5150.16	1259.3	818.354
593.474	5054.66	2916.3	3564.61	2545.12	830.754	564.807	3912.77	1143.48	1306.07	5096.78	1251.99	828.879
594.124	5028.34	2934.01	3573.5	2549.21	831.677	591.72	3921.62	1135.78	1307.96	5101.55	1258.35	832.287
594.774	5015.33	2931.81	3556.92	2547.01	832.827	606.942	3918.04	1108.04	1312.34	5104.34	1268.31	830.507
595.424	5013.43	2935	3562.11	2554.68	832.749	614.058	3905.35	1108.78	1317.86	5104.7	1274.32	835.117
596.074	4982.17	2944.9	3547.04	2563.33	822.544	620.696	3897.55	1103.17	1315.19	5073.86	1282.12	830.96
596.724	4988.9	2947.31	3580.04	2568.21	806.403	632.142	3873.04	1098.83	1313.83	5048.77	1293.98	841.779
597.374	5030.91	2956.58	3601.66	2555.22	799.667	646.551	3862.02	1104.77	1308.65	4976.06	1286.67	851.87
598.024	5017.76	2938.98	3595.46	2532.96	803.081	644.51	3863.38	1100.37	1323.19	4972.57	1284.26	851.412
598.674	5021.73	2950.31	3594.06	2557.73	798.264	654.411	3853.68	1084.79	1324.92	4964	1284.72	850.174
599.324	4994.35	2935.44	3566.38	2528.57	803.983	655.51	3877.89	1087.74	1312.87	4920.36	1300.74	862.711
599.974	5015.19	2950.98	3563.54	2505.43	791.534	672.85	3831.8	1074.1	1296.65	4903.64	1306.72	873.644
600.624	5001.19	2945.02	3577.2	2498.64	784.463	698.096	3831.01	1064.38	1295.9	4896.17	1307.8	876.403
601.274	5001.18	2952.28	3560.68	2518.76	790.148	702.678	3814.35	1068.81	1311.71	4850.05	1303.39	869.043
601.924	5002.29	2952.55	3564.95	2503.89	781.162	705.134	3837.52	1077.33	1312.83	4866.04	1298.19	884.045
602.574	4980.86	2961.03	3576.72	2476.66	777.731	694.055	3827.05	1062.86	1317.41	4852.5	1299.43	879.06
603.224	4947.95	2974.53	3565.13	2466.08	777.018	694.152	3819.38	1058.6	1304.84	4834.55	1305.46	882.713
603.874	4909.29	2957.06	3552.7	2474.44	779.197	697.34	3816.1	1065.63	1307.9	4837.23	1300.25	878.794
604.524	4904.78	2961.79	3557.64	2473.42	791.032	703.357	3811.11	1070.02	1317.25	4830.87	1301.16	874.659
605.174	4917.14	2985.45	3567.18	2465.89	802.026	702.014	3776.34	1063.25	1323.84	4818.42	1301.73	878.356
605.824	4867.42	2966.03	3563.65	2408.22	802.553	714.267	3774.57	1064.99	1335.41	4802.92	1293.82	869.006
606.474	4860.18	2957.56	3539.01	2434.73	815.684	740.585	3788.96	1058.65	1344.36	4795.2	1295.48	863.699
607.124	4876.8	2963.27	3534.04	2417.96	813.052	763.022	3788.54	1061.69	1345.93	4771.33	1288.31	857.112
607.774	4862.46	2973.83	3527.89	2418.06	827.328	757.579	3781.99	1069.88	1349.68	4770.98	1292.15	858.061
608.424	4882.43	2970.28	3542.82	2408.71	822.271	762.471	3772.96	1063.67	1356.03	4756.97	1283.91	850.997
609.074	4859.9	2951.16	3544.59	2415.08	820.139	754.874	3787.92	1055.64	1353.3	4725.28	1288.13	843.802
609.724	4898.12	2962.13	3525.4	2428.47	820.962	746.145	3765	1062.21	1353.32	4742.67	1271.65	862.503
610.374	4892.69	2966.4	3537.89	2441.84	829.773	732.065	3778.47	1061.44	1352.5	4740.49	1270.75	852.239
611.024	4866.44	2953.53	3541.1	2431.05	820.426	717.222	3776.84	1058.81	1351.7	4743.36	1266.35	841.174
611.674	4865.6	2962.07	3526.35	2399.27	818.281	704.505	3770.88	1063.82	1343.58	4729.16	1258.54	843.089
612.324	4848.64	2947.15	3534.68	2416.4	829.567	694.853	3765.44	1056.39	1346.4	4757.94	1266.11	831.082
612.975	4829.98	2952.02	3527.17	2391.84	817.417	693.864	3758.09	1055.22	1336.41	4762.5	1257.99	824.699
613.625	4825.28	2949.43	3552.7	2416.2	821.67	690.15	3757.32	1054.22	1327.29	4734.87	1260.42	836.367
614.275	4812.13	2927.85	3548.44	2407.66	814.885	702.915	3760.61	1049.55	1312.86	4755.44	1254.56	833.523
614.925	4761.94	2919.44	3530.83	2393.4	821.13	711.635	3703.67	1047.68	1333.37	4775.77	1248.92	820.503
615.575	4777.39	2891.54	3543.93	2435.5	828.889	695.729	3698.49	1043.08	1316.28	4761.58	1249.12	815.677
616.225	4759.75	2889.65	3552.27	2454.8	821.994	703.269	3699.24	1051.27	1327.63	4750.41	1263.18	808.991
616.875	4789.89	2883.24	3568.86	2465.48	839.746	712.456	3696.07	1053.85	1316.48	4728.85	1257.58	799.427
617.525	4789.64	2867.53	3571.78	2514.88	837.75	709.903	3704.52	1057.33	1304.03	4730.63	1248.95	790.004
618.175	4745.27	2863	3575.6	2518.21	850.617	722.48	3683.21	1056.36	1294.36	4721.2	1245.22	786.283
618.825	4749.97	2837.44	3545.74	2507.81	851.219	743.348	3664.93	1058.18	1283.15	4750.39	1244.5	789.755
619.475	4759.1	2831.98	3559.58	2543.78	841.831	759.831	3644.3	1052.55	1275.72	4698.79	1237.13	796.629
620.125	4750.93	2834.01	3531.3	2548.96	849.092	752.448	3635.76	1031.87	1272.09	4682.14	1224.96	801.365
620.775	4761.29	2809.93	3527.11	2520.31	858.633	763.239	3621.41	1040.12	1263.17	4688.37	1225.9	805.897
621.425	4751.05	2790.29	3539.37	2533.82	859.849	764.628	3631.08	1022.45	1253.14	4666.4	1225.62	802.849
622.075	4714.21	2805.5	3523.31	2548.74	860.866	756.299	3621.58	1018.67	1243	4653.93	1223.05	803.935
622.725	4721.49	2799.51	3533.83	2575.44	859.819	755.919	3575.18	1014.85	1257.34	4625.29	1206.2	801.089
623.375	4731.89	2780.08	3575.8	2587.93	849.986	751.725	3533.54	1010.02	1246.85	4632.15	1200.66	808.902
624.025	4772.07	2785.03	3560.13	2562.09	858.849	735.46	3542.93	1007.87	1246.32	4570.03	1191.38	815.017
624.675	4759.78	2788.74	3551.55	2587.18	863.26	733.562	3545.47	1014.65	1240.49	4589.09	1172.75	813.84
625.325	4751.38	2767.65	3554.45	2593.17	867.695	744.036	3532.98	1006.72	1226.91	4570.16	1161.05	809.814
625.975	4776.78	2761.42	3563.83	2597.14	869.219	737.11	3534.62	1003.34	1224.97	4534.14	1171.56	807.78
626.625	4746.6	2771.35	3549.41	2631.77	873.599	722.151	3496.28	993.206	1241.55	4557.25	1174.27	799.791
627.275	4754.16	2753.5	3561.4	2620.75	874.651	732.168	3489.8	988.681	1235.21	4548.42	1162.08	814.884
627.925	4741.76	2762.22	3565.2	2625.1	888.541	735.234	3517.75	996.637	1252.66	4522.55	1155.49	816.089
628.575	4754.26	2759.29	3536.82	2645.62	879.581	726.756	3485.73	1000.28	1245.83	4518.85	1130.5	822.47
629.225	4779.79	2753.86	3529.85	2634.43	880.091	724.621	3511.92	1003.81	1228.78	4454.09	1133.12	830.276
629.875	4746.23	2759.18	3563.74	2655.01	887.295	716.069	3503.63	996.274	1250.03	4443.21	1138.65	825
630.525	4721.53	2751.93	3545.63	2676.88	878.486	703.545	3490.54	996.661	1234.73	4442.83	1133.56	826.566
631.175	4722.43	2762.96	3545.08	2661.16	875.734	707.783	3480.25	997.814	1229.63	4426.86	1130.63	822.119
631.825	4737.03	2762.08	3543.93	2682.97	871.418	703.307	3497.64	978.729	1232.75	4418.32	1136.9	820.481
632.475	4706.14	2753.49	3545.69	2688.47	884.716	692.127	3487.14	984.217	1236.43	4442.11	1122.81	823.804
633.125	4727.93	2764.27	3554.92	2694.22	884.976	683.836	3464.74	977.318	1236.05	4427.43	1127.73	827.801
633.775	4693.26	2775.26	3562.28	2715.05	887.436	684.729	3458.4	966.288	1230.81	4443.22	1126.49	816.576
634.425	4698.55	2784.04	3552.79	2743	884.617	685.155	3486.59	965.06	1225.91	4435.5	1108.39	830.112
635.075	4673.33	2771.56	3541.23	2729.02	893.633	671.612	3510.44	957.243	1241.66	4392.7	1115.46	827.019
635.725	4685.24	2777.06	3557.52	2718.64	890.909	647.862	3475.56	953.562	1239.47	4414.75	1121.63	836.621
636.375	4686.37	2789.43	3546.99	2759.1	901.503	626.988	3455.85	957.198	1245.82	4417.2	1112.39	823.054
637.025	4704.39	2779.2	3554.54	2767.35	913.085	627.491	3418.59	951.107	1248.76	4387.38	1127.83	827.325
637.676	4718.17	2775.11	3559.15	2774.39	919.596	615.788	3444.31	944.747	1237.87	4385.66	1122.65	825.555
638.326	4706.45	2772.56	3564.8	2792.19	934.228	617.773	3416.82	941.105	1232.17	4342.41	1114.62	834.227
638.976	4722.52	2774.08	3563.28	2782.21	916.556	607.914	3417.5	932.089	1233.91	4338.25	1114.5	828.877
639.626	4729.66	2808.98	3549.02	2804.52	932.079	606.365	3407.89	934.099	1224.1	4327.75	1116.83	827.3
640.276	4733.92	2805.61	3557.14	2793.73	925.004	611.313	3393.34	935.989	1223.37	4318.67	1104.12	833.107
640.926	4734.33	2813.28	3554.17	2824.94	935.362	622.419	3424.95	938.796	1220.99	4288.92	1108.34	832.46
641.576	4731.41	2839.82	3534.92	2838.99	946.169	635.891	3390.19	926.983	1197.78	4316.49	1117.98	826.6
642.226	4690	2835.36	3527.77	2890.05	949.21	660.717	3385.05	922.821	1197.66	4269.31	1115.05	819.457
642.876	4731.82	2823.39	3515.23	2876.36	946.739	684.381	3407.2	931.653	1204.05	4275.23	1109.92	819.659
643.526	4728.91	2826.9	3508.41	2843.33	956.691	701.369	3408.74	934.652	1204.16	4276.84	1100.72	820.354
644.176	4723.52	2824.72	3535.82	2868.89	957.19	702.404	3386.48	928.724	1197.08	4236.59	1105.95	808.797
644.826	4761.08	2830.34	3554.95	2884.22	947.985	697.724	3371.24	929.121	1183.03	4246.41	1115.83	818.23
645.476	4752.14	2851.34	3535.14	2923.83	946.884	671.803	3366.05	931.627	1193.97	4254.54	1119.4	803.724
646.126	4741.02	2840.54	3528.41	2918.67	944.976	660.888	3387.16	929.498	1191.45	4229.37	1109.21	826.646
646.776	4760.98	2846.94	3535.49	2906.43	947.53	658.826	3381.64	928.483	1184.57	4229.37	1111.54	827.414
647.426	4742.16	2853.28	3511.18	2914.41	942.395	647.083	3391.63	917.318	1171.23	4230.54	1115.08	828.487
648.076	4733.96	2846.14	3557.14	2872.54	930.822	631.98	3404.68	925.331	1178.4	4214.39	1114.31	824.39
648.726	4740.08	2850.89	3522.43	2873.26	925.126	616.403	3388.67	926.927	1173.54	4178.72	1108.96	818.109
649.376	4718.52	2856.63	3519.89	2840.85	922.363	603.6	3396.6	899.081	1176.21	4219.37	1114.37	827.802
650.026	4720.8	2862.22	3516.51	2820.25	917.818	570.896	3409.36	910.423	1177.23	4179.19	1097.12	807.681
650.676	4689.27	2859.59	3524.9	2813.97	908.061	548.887	3404.81	904.724	1159.36	4141.27	1108.83	800.54
651.326	4693.49	2869.47	3563.82	2796.62	903.436	536.043	3423.79	901.532	1171.65	4148.43	1117.98	797.734
651.976	4692.71	2846.59	3539.4	2806.49	891.11	525.259	3419.17	910.146	1172.07	4165.35	1113.69	791.497
652.626	4672.97	2537.79	3558.98	2806.89	882.859	525.816	3427.83	916.383	1166.22	4165.66	1116.86	793.874
653.276	4656.38	2516.25	3543.5	2759.94	876.857	497.503	3425.76	913.337	1165.92	4159.81	1121.38	791.588
653.926	4646.08	2513.89	3536.99	2717.14	877.577	484.194	3420.31	908.518	1155.13	4147.95	1123.32	800.613
654.576	4633.75	2507.73	3555.03	2735.95	882.216	460.244	3410.45	915.579	1150.73	4144.18	1116.8	813.397
655.226	4633.85	2511.75	3573.51	2701.44	869.644	431.911	3381.2	917.253	1145.82	4130.83	1109.09	819.436
655.876	4620.52	2496.35	3540.71	2687.03	872.952	415.708	3382.67	901.669	1135.85	4140.59	1112.46	806.701
656.526	4606.6	2489.12	3528.85	2663.04	863.786	387.25	3373.49	905.738	1135.11	4181.31	1114.43	810.556
657.176	4580.67	2473.8	3520.84	2641.8	851.472	378.192	3376.9	907.407	1132.51	4138.38	1114.93	812.418
657.826	4609.18	2488.43	3595.79	2624.26	860.115	364.1	3367.12	894.304	1142.04	4149.05	1104.01	809.263
658.476	4585.04	2486.32	3584.39	2615.96	851.471	356.355	3343.61	896.907	1122.72	4161.65	1111.63	818.856
659.126	4595.33	2464	3566.15	2605.17	850.949	338.789	3363.18	892.429	1122.42	4161.49	1104.91	806.77
659.776	4582.41	2481.35	3584.96	2597.41	836.649	327.407	3308.53	887.76	1122.56	4154.24	1108.9	811.453
660.426	4595.63	2457.93	3546.81	2580.85	825.843	315.372	3329.23	881.167	1120.2	4162.74	1105.22	814.397
661.076	4573.83	2448.1	3570.22	2573.92	812.473	322.664	3336.47	889.213	1111.84	4146.06	1107.7	824.935
661.726	4586.24	2438.06	3568.85	2562.94	796.418	322.672	3315.05	884.355	1131.4	4134.61	1107.93	832.6
662.376	4553.27	2429.11	3580.78	2575.49	776.077	312.121	3298.63	887.569	1117.59	4103.4	1102.85	830.722
663.027	4586.14	2452.38	3569.39	2583.83	758.115	304.884	3308.81	888.633	1125.37	4118.02	1086.69	843.324
663.677	4578.65	2423.54	3572.44	2599.49	753.838	308.569	3301.04	875.494	1115.4	4117.97	1103.63	837.986
664.327	4561.03	2421.83	3549.9	2583.3	744.789	302.224	3288.63	886.364	1103.84	4105.57	1105.17	840.747
664.977	4517.98	2424.12	3569.81	2586.1	730.717	300.997	3257.79	886.87	1102.76	4107.9	1096.2	833.569
665.627	4511.54	2423.09	3568.9	2583	705.986	302.363	3284.02	897.95	1111.6	4110.71	1099.43	827.588
666.277	4521.56	2409.65	3559.32	2588.87	700.86	304.997	3279.83	895.689	1109.54	4089.43	1100.07	833.029
666.927	4498.34	2407.05	3582.88	2603.21	708.521	300.339	3259.78	886.3	1118.12	4082.82	1088.65	832.01
667.577	4538.75	2409.63	3576.11	2627.17	696.85	295.072	3254.74	892.469	1119.72	4080.7	1077.42	828.016
668.227	4493.39	2414.25	3540.53	2610.43	699.653	304.951	3267.36	885.546	1104.91	4056.47	1075.43	838.12
668.877	4500.9	2407.85	3552.13	2587.7	695.649	302.296	3266.89	892.379	1113.98	4062.61	1067.95	827.349
669.527	4474	2400.7	3527.79	2582.5	693.257	286.97	3275.88	897.352	1116.72	4070.09	1062.15	827.624
670.177	4489.12	2379.77	3548.89	2595.13	700.455	278.974	3259.56	897.021	1112.74	4080.73	1059.35	836.432
670.827	4497.56	2380.65	3509.3	2610.35	706.272	288.948	3276.58	893.619	1108.85	4098.66	1065.89	828.647
671.477	4456.15	2384.75	3531.71	2578.38	707.148	297.246	3240.91	891.305	1101.34	4079.67	1051.66	824.917
672.127	4437.24	2393.33	3518.25	2609.72	703.751	293.073	3254.25	897.765	1104.04	4082.5	1060.01	827.582
672.777	4440.41	2383.78	3537.24	2620.11	712.499	305.617	3221.8	895.644	1104.17	4054.83	1057.53	823.261
673.427	4453.57	2384.68	3559.59	2606.68	729.826	292.358	3225.06	878.787	1082.45	4076.82	1048.94	806.552
674.077	4429.26	2386.33	3533.16	2621.81	716.9	298.671	3211.04	876.6	1071.99	4074.92	1052.38	805.274
674.727	4357.2	2401.02	3517.61	2620.6	720.884	315.401	3213.21	875.46	1056.83	4099.54	1047.24	798.578
675.377	4367.61	2388.57	3517.98	2637.84	717.332	316.453	3210.64	873.361	1058.58	4107.51	1056.18	800.09
676.027	4332.23	2383.41	3519.31	2606.28	718.227	314.383	3210.44	868.704	1051.92	4085.46	1052.45	801.504
676.677	4349.73	2386.57	3530.46	2661.6	724.243	327.23	3199.05	870.374	1046.94	4088.02	1059.17	782.973
677.327	4347.93	2404.99	3526.01	2655.61	733.777	325.927	3196.84	863.749	1044.47	4114.66	1064.3	783.592
677.977	4326.32	2391.62	3495.9	2640.69	727.703	332.824	3210.82	864.825	1043.7	4125.23	1069.44	783.755
678.627	4306.54	2397.48	3485.29	2655.24	729.188	329.209	3167.31	872.544	1045.1	4117.09	1061.73	781.688
679.277	4279.17	2420.86	3501.19	2627.76	728.869	327.446	3173.93	872.682	1043.29	4102.73	1064.08	778.962
679.927	4288.45	2403.39	3495.2	2653.12	721.299	335.503	3167.28	878.099	1027.93	4085.01	1053.05	784.323
680.577	4288.5	2387.55	3504.81	2652.52	723.472	349.413	3152.6	874.334	1032.88	4057.3	1050.12	786.519
681.227	4224.76	2386.41	3491.13	2644.64	716.527	337.996	3165.66	858.718	1026.01	4053.74	1059.24	784.934
681.877	4227.64	2361.16	3500.75	2671.8	723.788	342.468	3137.9	867.21	1038.33	4069.72	1059.22	784.626
682.527	4208.02	2373.09	3469.75	2638.51	719.569	351.2	3144.07	861.119	1032.58	4036.78	1049.65	782.893
683.177	4200.09	2357.38	3460.91	2635.96	719.031	353.071	3161.81	872.067	1032.78	4033.62	1053.72	784.757
683.827	4192.33	2344.98	3467.03	2630.86	722.392	364.43	3113.88	876.984	1031.36	4058.96	1055.24	789.089
684.477	4170.12	2344.46	3440.22	2672.49	715.678	367.58	3098.79	871.433	1026.96	4053.18	1033.32	793.466
685.127	4170.6	2345.56	3455.16	2682.54	705.879	374.284	3091.06	874.281	1038.12	4072.07	1041.58	796.717
685.777	4163.68	2349.5	3455.96	2659.18	712.851	380.059	3097.53	880.042	1035.52	4062.89	1038.1	790.024
686.427	4164.15	2348.42	3436.2	2667.06	698.787	389.998	3097.92	872.858	1041.43	4107.9	1032.87	784.074
687.077	4161.78	2346.4	3436.73	2709.74	692.764	388.007	3086.49	880.816	1016.96	4102.42	1027.16	800.447
687.728	4122.72	2324.91	3471.29	2692.66	691.376	402.13	3093.39	875.94	1023.96	4063.13	1040.97	807.519
688.378	4138.72	2326.43	3479.19	2676.82	680.649	396.031	3072.64	871.69	1021.57	4080.19	1043.47	811.199
689.028	4122.77	2314.42	3469.68	2740.94	669.529	400.067	3097.39	873.21	1019.91	4094.83	1046.49	806.494
689.678	4100.79	2321.79	3433.67	2735	653.724	397.149	3092.78	875.773	1029.01	4091.2	1039.38	813.842
690.328	4103.78	2307.15	3463.13	2760.55	637.449	397.278	3080.98	876.908	1016.63	4043.97	1040.29	811.393
690.978	4060.27	2317.21	3476.12	2756.01	626.495	409.624	3090.04	870.222	1023.06	4081.63	1043.36	812.228
691.628	4022.33	2303.95	3470.91	2755.37	619.404	406.157	3077.75	861.052	1029.59	4048.06	1043.22	813.497
692.278	4024.29	2310.2	3470.54	2740.14	622.48	402.221	3063.51	864.545	1029.32	4013.67	1033.1	800.791
692.928	4026.94	2289.02	3471.78	2724.23	613.689	411.35	3083.55	876.905	1025.66	4035.01	1049.46	797.355
693.578	3974.44	2274.7	3455.89	2727.15	602.113	419.414	3068.98	864.585	1036.91	4006.55	1044.25	799.759
694.228	3992.84	2279.67	3439.73	2709.47	608.985	425.791	3042.52	870.291	1025.93	3980.89	1058.54	809.792
694.878	3952.56	2264.53	3451.16	2714.78	606.48	417.233	3049.99	856.355	1038.88	3931.86	1056.97	806.131
695.528	3932.98	2253.73	3447.78	2710.51	615.948	423.381	3042.34	855.365	1033.65	3942.63	1049.48	811.536
696.178	3931.18	2266.82	3477.62	2700.01	615.135	439.073	3049.46	855.315	1038.5	3963.01	1055.74	815.697
696.828	3921.31	2249.12	3469.59	2682.96	626.876	436.513	3035.3	859.079	1036.31	3955.78	1059.59	804.911
697.478	3919.06	2241.23	3450.67	2660.81	630.559	419.892	3017.54	862.315	1042.2	3931.43	1072.3	804.862
698.128	3870.35	2243.8	3447.14	2657.21	644.963	419.575	3049.52	853.556	1020.95	3914.91	1068.1	804.989
698.778	3885.11	2223.55	3421.75	2661.06	644.726	414.008	3032.95	849.317	1015.68	3896.57	1066.35	802.017
699.428	3859.58	2221	3443.92	2698.25	652.027	412.113	3035.67	856.391	1005.19	3915.2	1071.62	803.791
700.078	3837.98	2217.98	3447.5	2693.25	660.84	410.978	3005.5	850.869	1000.3	3877.03	1076.16	816.287
700.728	3820.86	2228.9	3447.19	2682.57	670.279	417.782	3027.11	850.454	1000.17	3871.13	1066.64	822.755
701.378	3791.51	2223.03	3454.6	2694.9	678.233	426.408	3001.25	853.838	989.423	3859.8	1075.77	828.276
702.028	3759.62	2244.24	3482.75	2689.45	683.262	415.218	2994.55	852.704	997.019	3855.73	1075.62	833.613
702.678	3759.41	2239.58	3447.01	2668.43	677.238	422.245	2992.31	863.608	989.397	3790.82	1067.41	836.53
703.328	3749.98	2229.24	3444.84	2670.08	678.531	419.68	2981.17	861.09	990.317	3868.49	1066.11	841.001
703.978	3751.44	2218.83	3410.86	2647.99	682.666	432.427	2976.68	867.357	972.648	3843.28	1059.46	843.199
704.628	3716.7	2249.91	3407.21	2636.97	692.312	420.559	2990.16	866.412	969.533	3795.58	1051.2	832.269
705.278	3689.26	2234.53	3427.36	2636.49	686.847	433.132	2955.25	870.836	968.316	3779.39	1039.11	827.923
705.928	3686.99	2237.71	3389.99	2611.14	684.768	430.988	2953.66	879.354	966.545	3790.54	1038.72	832.29
706.578	3676.59	2252.46	3388.86	2608.11	666.306	426.839	2957.13	869.251	967.502	3785.09	1035.3	829.143
707.228	3640.72	2254.71	3372.34		664.288	430.372	2984.87	859.695	954.434	3748.36	1035	829.98
707.878	3605.75	2244.83	3399.99		658.694	440.239	2959.79	862.991	945.596	3784.94	1044.93	822.564
708.528	3610.09	2235.27	3386.1		641.219	437.176	2939.05	870.757	951.351	3799.36	1038.14	827.042
709.178	3562.12	2247.17	3400.64		623.784	443.114	2932.15	878.291	949.224	3785.94	1030.9	825.381
709.828	-4275.61	2243.2	3370.67		618.784	446.755	2924.49	885.698	962.619	3816.72	1017.35	817.734
710.478	-4275.61	2241.36	3384.08		612.441	432.245	2908.31	892.214	957.603	3838.43	1017.35	816.494
711.128	-4275.61	2245.34	3369.09		606.902	440.838	2897.54	889.723	941.099	3822.14	1018.31	823.327
711.778	-4275.61	2251.82	3362.47		598.826	441.568	2902.61	888.983	947.547	3852.1	1018.02	820.589
712.428	-4275.61	2251.27	3353.81		588.402	437.557	2899.36	875.752	940.01	3854.11	1013.61	824.623
713.079	-4275.61	2251.91	3359.05		593.461	427.279	2862.47	885.625	943.788	3870.35	1006.2	827.301
713.729	-4275.61	2249.05	3335.62		577.976	409.934	2860.65	896.003	941.595	3854.14	1011.56	819.009
714.379	-4275.61	2248.28	3361.68		572.564	421.997	2877.13	882.199	940.152	3866.62	1004.54	828.153
715.029	-4275.61	2244.54	3320.34		574.659	423.914	2882.59	885.305	935.803	3918.41	1003.25	829.093
715.679	-4275.61	2251.17	3306.31		563.443	419.297	2873.08	883.3	939.98	3926.55	1014	828.27
716.329	-4275.61	2254.76	3311.01		550.196	423.762	2877.72	862.719	948.741	3934.45	1001.41	831.111
716.979	-4275.61	2241.96	3290.88		549.714	435.621	2884.21	857.992	937.519	3977.61	1008.45	828.123
717.629	-4275.61	2231.63	3282.69		556.335	431.273	2869.86	856.841	949.863	3970	1008.62	834.02
718.279	-4275.61	2247.28	3255.64		549.839	426.978	2849.27	845.985	974.212	3995.02	1007.54	837.056
718.929	-4275.61	2253.53	3231.43		542.524	436.583	2856.34	854.668	991.613	3973.62	996.442	833.575
719.579	-4275.61	2234.07	3236.47		544.732	433.954	2867.67	841.606	991.381	3954.62	995.576	823.212
720.229	-4275.61	2230.32	3244.71		533.582	425.197	2872.98	838.277	991.719	3961.83	998.1	816.048
720.879	-4275.61	2246.4	3244.2		535.715	421.594	2865.19	-1549.82	1010.22	3928.39	988.42	814.088
721.529	-4275.61	2244.47	3213.04		538.301	419.169	2833.04	-1549.82	992.42	3938.48	976.738	805.666
722.179	-4275.61	2215.66	3189.57		534.26	422.088	2816.65	-1549.82	1012.05	3966.45	981.501	815.985
722.829	-4275.61	2228.8	3195.43		529.923	411.683	2830.28	-1549.82	1012.46	3933.23	978.749	824.121
723.479	-4275.61	2219.27	3160.96		538.332	411.756	2811.97	-1549.82	1018.88	3941.96	979.062	824.109
724.129	-4275.61	2207.85	3168.62		544.387	416.026	2801.52	-1549.82	1008.9	3923.4	973.94	829.633
724.779	-4275.61	2211.25	3157.21		542.219	409.958	2777.52	-1549.82	1034.02	3909.73	980.807	829.88
725.429	-4275.61	2207.11	3142.75		549.663	412.219	2814.85	-1549.82	1015.77	3926.73	974.017	816.676
726.079	-4275.61	2216.28	3124.53		552.743	417.667	2786.41	-1549.82	-1987.17	3898.82	977.747	817.207
726.729	-4275.61	2192.74	3093.35		553.732	426.741	2755.51	-1549.82	-1987.17	3903.38	969.512	811.005
727.379	-4275.61	2194.35	3096.27		551.142	412.337	2760.13	-1549.82	-1987.17	3918.91	973.2	812.746
728.029	-4275.61	2205.17	3104.98		553.626	411.961	2769	-1549.82	-1987.17	3907.34	974.517	814.277
728.679	-4275.61	2179.01	3090.2		558.147	397.701	2762.32	-1549.82	-1987.17	3905.37	981.725	815.481
729.329	-4275.61	2163.92	3085.45		552.122	393.339	2745.19	-1549.82	-1987.17	3871.76	-1598.31	805.269
729.979	-4275.61	2175.66	3056.31		553.999	389.638	2732.29	-1549.82	-1987.17	3860.73	-1598.31	803.275
730.629	-4275.61	2165.23	3073.9		555.754	387.36	2734.11	-1549.82	-1987.17	3832.4	-1598.31	800.932
731.279	-4275.61	2152.9	3051.19		564.548	389.056	2744.66	-1549.82	-1987.17	3872.66	-1598.31	804.457
731.929	-4275.61	2150.63	3068.03		555.45	384.537	2735.22	-1549.82	-1987.17	3848.55	-1598.31	798.626
732.579	-4275.61	2146.29	3059.38		550.155	384.542	2745.81	-1549.82	-1987.17	3831.7	-1598.31	788.858
733.229	-4275.61	2133.88	3039.81		555.329	393.198	2687.16	-1549.82	-1987.17	3807.95	-1598.31	779.865
733.879	-4275.61	2119.14	3002.26		558.151	387.817	2704.8	-1549.82	-1987.17	3809.6	-1598.31	781.148
	-4275.61	-3580.04	3036.66		546.987	388.207	2698.73	-1549.82	-1987.17	3788.4	-1598.31	784.78
	-4275.61	-3580.04	3002.35		542.317	389.909	2712.7	-1549.82	-1987.17	3778.22	-1598.31	783.935
	-4275.61	-3580.04	3001.02		551.6		2705.87	-1549.82	-1987.17	3813.47	-1598.31	783.54
	-4275.61	-3580.04	3008.62		541.313		2680.71	-1549.82	-1987.17	3815.85	-1598.31	789.04
	-4275.61	-3580.04	2996.91		543.594		2674.64	-1549.82	-1987.17	-4214.18	-1598.31	784.698
	-4275.61	-3580.04	3018.23		548.452		2652.03	-1549.82	-1987.17	-4214.18	-1598.31	-1571.19
	-4275.61	-3580.04	2969.48		551.049		2642.78	-1549.82	-1987.17	-4214.18	-1598.31	-1571.19
	-4275.61	-3580.04	2975.18		553.18		2643.51	-1549.82	-1987.17	-4214.18	-1598.31	-1571.19
	-4275.61	-3580.04	2955.85		553.63		-4168.13	-1549.82	-1987.17	-4214.18	-1598.31	-1571.19
	-4275.61	-3580.04	2954.24		551.841		-4168.13	-1549.82	-1987.17	-4214.18	-1598.31	-1571.19
	-4275.61	-3580.04	2964.85		549.171		-4168.13	-1549.82	-1987.17	-4214.18	-1598.31	-1571.19
	-4275.61	-3580.04	2967.12		542.777		-4168.13	-1549.82	-1987.17	-4214.18	-1598.31	-1571.19
	-4275.61	-3580.04	2949.84				-4168.13	-1549.82	-1987.17	-4214.18	-1598.31	-1571.19
	-4275.61	-3580.04	2956.09				-4168.13	-1549.82	-1987.17	-4214.18	-1598.31	-1571.19
	-4275.61	-3580.04	2942.61				-4168.13	-1549.82	-1987.17	-4214.18	-1598.31	-1571.19
	-4275.61	-3580.04	2900.93				-4168.13	-1549.82	-1987.17	-4214.18	-1598.31	-1571.19
	-4275.61	-3580.04	2913.2				-4168.13	-1549.82	-1987.17	-4214.18	-1598.31	-1571.19
	-4275.61	-3580.04	2925.65				-4168.13	-1549.82	-1987.17	-4214.18	-1598.31	-1571.19
	-4275.61	-3580.04	2902.64				-4168.13	-1549.82	-1987.17	-4214.18	-1598.31	-1571.19
	-4275.61	-3580.04	2878.53				-4168.13	-1549.82	-1987.17	-4214.18	-1598.31	-1571.19
	-4275.61	-3580.04	2909.45				-4168.13	-1549.82	-1987.17	-4214.18	-1598.31	-1571.19
	-4275.61	-3580.04	2921.04				-4168.13	-1549.82	-1987.17	-4214.18	-1598.31	-1571.19
	-4275.61	-3580.04	2893.34				-4168.13	-1549.82	-1987.17	-4214.18	-1598.31	-1571.19
	-4275.61	-3580.04	2881.43				-4168.13	-1549.82	-1987.17	-4214.18	-1598.31	-1571.19
	-4275.61	-3580.04	2846.76				-4168.13	-1549.82	-1987.17	-4214.18	-1598.31	-1571.19
	-4275.61	-3580.04	2871.62				-4168.13	-1549.82	-1987.17	-4214.18	-1598.31	-1571.19
	-4275.61	-3580.04	2878.31				-4168.13	-1549.82	-1987.17	-4214.18	-1598.31	-1571.19
	-4275.61	-3580.04	2869.58				-4168.13	-1549.82	-1987.17	-4214.18	-1598.31	-1571.19
	-4275.61	-3580.04	2842.65				-4168.13	-1549.82	-1987.17	-4214.18	-1598.31	-1571.19
	-4275.61	-3580.04	2859.99				-4168.13	-1549.82	-1987.17	-4214.18	-1598.31	-1571.19
	-4275.61	-3580.04	2845.49				-4168.13	-1549.82	-1987.17	-4214.18	-1598.31	-1571.19
	-4275.61	-3580.04	2841.92				-4168.13	-1549.82	-1987.17	-4214.18	-1598.31	-1571.19
	-4275.61	-3580.04	2841.34				-4168.13	-1549.82	-1987.17	-4214.18	-1598.31	-1571.19
	-4275.61	-3580.04	2874.82				-4168.13	-1549.82	-1987.17	-4214.18	-1598.31	-1571.19
	-4275.61	-3580.04	2829.57				-4168.13	-1549.82	-1987.17	-4214.18	-1598.31	-1571.19
	-4275.61	-3580.04	2829.83				-4168.13	-1549.82	-1987.17	-4214.18	-1598.31	-1571.19
	-4275.61	-3580.04	2841.17				-4168.13	-1549.82	-1987.17	-4214.18	-1598.31	-1571.19
	-4275.61	-3580.04	2836.88				-4168.13	-1549.82	-1987.17	-4214.18	-1598.31	-1571.19
	-4275.61	-3580.04	2837.29				-4168.13	-1549.82	-1987.17	-4214.18	-1598.31	-1571.19
	-4275.61	-3580.04	2829.38				-4168.13	-1549.82	-1987.17	-4214.18	-1598.31	-1571.19
	-4275.61	-3580.04	2800.38				-4168.13	-1549.82	-1987.17	-4214.18	-1598.31	-1571.19
	-4275.61	-3580.04	2796.54				-4168.13	-1549.82	-1987.17	-4214.18	-1598.31	-1571.19
	-4275.61	-3580.04	2794.56				-4168.13	-1549.82	-1987.17	-4214.18	-1598.31	-1571.19
	-4275.61	-3580.04	2801.76				-4168.13	-1549.82	-1987.17	-4214.18	-1598.31	-1571.19
	-4275.61	-3580.04	2795.16				-4168.13	-1549.82	-1987.17	-4214.18	-1598.31	-1571.19
	-4275.61	-3580.04	2761.58				-4168.13	-1549.82	-1987.17	-4214.18	-1598.31	-1571.19
	-4275.61	-3580.04	2772.39				-4168.13	-1549.82	-1987.17	-4214.18	-1598.31	-1571.19
	-4275.61	-3580.04	2760.97				-4168.13	-1549.82	-1987.17	-4214.18	-1598.31	-1571.19
	-4275.61	-3580.04	2754.76				-4168.13	-1549.82	-1987.17	-4214.18	-1598.31	-1571.19
	-4275.61	-3580.04	2758.88				-4168.13	-1549.82	-1987.17	-4214.18	-1598.31	-1571.19
	-4275.61	-3580.04	2754.54				-4168.13	-1549.82	-1987.17	-4214.18	-1598.31	-1571.19
	-4275.61	-3580.04	2751.58				-4168.13	-1549.82	-1987.17	-4214.18	-1598.31	-1571.19
	-4275.61	-3580.04	2734.48				-4168.13	-1549.82	-1987.17	-4214.18	-1598.31	-1571.19
	-4275.61	-3580.04	2736.59				-4168.13	-1549.82	-1987.17	-4214.18	-1598.31	-1571.19
	-4275.61	-3580.04	2715.18				-4168.13	-1549.82	-1987.17	-4214.18	-1598.31	-1571.19
	-4275.61	-3580.04	2705.08				-4168.13	-1549.82	-1987.17	-4214.18	-1598.31	-1571.19
	-4275.61	-3580.04	2694.56				-4168.13	-1549.82	-1987.17	-4214.18	-1598.31	-1571.19
	-4275.61	-3580.04	2712.55				-4168.13	-1549.82	-1987.17	-4214.18	-1598.31	-1571.19
	-4275.61	-3580.04	2689.71				-4168.13	-1549.82	-1987.17	-4214.18	-1598.31	-1571.19
	-4275.61	-3580.04	2676.14				-4168.13	-1549.82	-1987.17	-4214.18	-1598.31	-1571.19
	-4275.61	-3580.04	2658.64				-4168.13	-1549.82	-1987.17	-4214.18	-1598.31	-1571.19
	-4275.61	-3580.04	2674.01				-4168.13	-1549.82	-1987.17	-4214.18	-1598.31	-1571.19
	-4275.61	-3580.04	2660.55				-4168.13	-1549.82	-1987.17	-4214.18	-1598.31	-1571.19
	-4275.61	-3580.04	2672.16				-4168.13	-1549.82	-1987.17	-4214.18	-1598.31	-1571.19
	-4275.61	-3580.04	2657				-4168.13	-1549.82	-1987.17	-4214.18	-1598.31	-1571.19
	-4275.61	-3580.04	2646.8				-4168.13	-1549.82	-1987.17	-4214.18	-1598.31	-1571.19
	-4275.61	-3580.04	2661.2				-4168.13	-1549.82	-1987.17	-4214.18	-1598.31	-1571.19
	-4275.61	-3580.04	2673.83				-4168.13	-1549.82	-1987.17	-4214.18	-1598.31	-1571.19
	-4275.61	-3580.04	2670.25				-4168.13	-1549.82	-1987.17	-4214.18	-1598.31	-1571.19
	-4275.61	-3580.04	2660.66				-4168.13	-1549.82	-1987.17	-4214.18	-1598.31	-1571.19
	-4275.61	-3580.04	2631.89				-4168.13	-1549.82	-1987.17	-4214.18	-1598.31	-1571.19
	-4275.61	-3580.04	2658.11				-4168.13	-1549.82	-1987.17	-4214.18	-1598.31	-1571.19
	-4275.61	-3580.04	2646.12				-4168.13	-1549.82	-1987.17	-4214.18	-1598.31	-1571.19
	-4275.61	-3580.04	2650.17				-4168.13	-1549.82	-1987.17	-4214.18	-1598.31	-1571.19
	-4275.61	-3580.04	2654.92				-4168.13	-1549.82	-1987.17	-4214.18	-1598.31	-1571.19
	-4275.61	-3580.04	2635.27				-4168.13	-1549.82	-1987.17	-4214.18	-1598.31	-1571.19
	-4275.61	-3580.04	2627.48				-4168.13	-1549.82	-1987.17	-4214.18	-1598.31	-1571.19
	-4275.61	-3580.04	2633.13				-4168.13	-1549.82	-1987.17	-4214.18	-1598.31	-1571.19
	-4275.61	-3580.04	2642.79				-4168.13	-1549.82	-1987.17	-4214.18	-1598.31	-1571.19
	-4275.61	-3580.04	2645.1				-4168.13	-1549.82	-1987.17	-4214.18	-1598.31	-1571.19
	-4275.61	-3580.04	2633.58				-4168.13	-1549.82	-1987.17	-4214.18	-1598.31	-1571.19
	-4275.61	-3580.04	2637.27				-4168.13	-1549.82	-1987.17	-4214.18	-1598.31	-1571.19
	-4275.61	-3580.04	2643.91				-4168.13	-1549.82	-1987.17	-4214.18	-1598.31	-1571.19
	-4275.61	-3580.04	2622.99				-4168.13	-1549.82	-1987.17	-4214.18	-1598.31	-1571.19
	-4275.61	-3580.04	2636.07				-4168.13	-1549.82	-1987.17	-4214.18	-1598.31	-1571.19
	-4275.61	-3580.04	2630.01				-4168.13	-1549.82	-1987.17	-4214.18	-1598.31	-1571.19
	-4275.61	-3580.04	2636.81				-4168.13	-1549.82	-1987.17	-4214.18	-1598.31	-1571.19
	-4275.61	-3580.04	2630.53				-4168.13	-1549.82	-1987.17	-4214.18	-1598.31	-1571.19
	-4275.61	-3580.04	2637.72				-4168.13	-1549.82	-1987.17	-4214.18	-1598.31	-1571.19
	-4275.61	-3580.04	2579.38				-4168.13	-1549.82	-1987.17	-4214.18	-1598.31	-1571.19
	-4275.61	-3580.04	2611.92				-4168.13	-1549.82	-1987.17	-4214.18	-1598.31	-1571.19
	-4275.61	-3580.04	2627.59				-4168.13	-1549.82	-1987.17	-4214.18	-1598.31	-1571.19
	-4275.61	-3580.04	2597.52				-4168.13	-1549.82	-1987.17	-4214.18	-1598.31	-1571.19
	-4275.61	-3580.04	2604.98				-4168.13	-1549.82	-1987.17	-4214.18	-1598.31	-1571.19
	-4275.61	-3580.04	2608.86				-4168.13	-1549.82	-1987.17	-4214.18	-1598.31	-1571.19
	-4275.61	-3580.04	2625.17				-4168.13	-1549.82	-1987.17	-4214.18	-1598.31	-1571.19
	-4275.61	-3580.04	2623.84				-4168.13	-1549.82	-1987.17	-4214.18	-1598.31	-1571.19
	-4275.61	-3580.04	2606.03				-4168.13	-1549.82	-1987.17	-4214.18	-1598.31	-1571.19
	-4275.61	-3580.04	2614.91				-4168.13	-1549.82	-1987.17	-4214.18	-1598.31	-1571.19
	-4275.61	-3580.04	2613.31				-4168.13	-1549.82	-1987.17	-4214.18	-1598.31	-1571.19
	-4275.61	-3580.04	2596.32				-4168.13	-1549.82	-1987.17	-4214.18	-1598.31	-1571.19
	-4275.61	-3580.04	2588.18				-4168.13	-1549.82	-1987.17	-4214.18	-1598.31	-1571.19
	-4275.61	-3580.04	2609.57				-4168.13	-1549.82	-1987.17	-4214.18	-1598.31	-1571.19
	-4275.61	-3580.04	-3658.7				-4168.13	-1549.82	-1987.17	-4214.18	-1598.31	-1571.19
	-4275.61	-3580.04	-3658.7				-4168.13	-1549.82	-1987.17	-4214.18	-1598.31	-1571.19
	-4275.61	-3580.04	-3658.7				-4168.13	-1549.82	-1987.17	-4214.18	-1598.31	-1571.19
	-4275.61	-3580.04	-3658.7				-4168.13	-1549.82	-1987.17	-4214.18	-1598.31	-1571.19
	-4275.61	-3580.04	-3658.7				-4168.13	-1549.82	-1987.17	-4214.18	-1598.31	-1571.19
	-4275.61	-3580.04	-3658.7				-4168.13	-1549.82	-1987.17	-4214.18	-1598.31	-1571.19
	-4275.61	-3580.04	-3658.7				-4168.13	-1549.82	-1987.17	-4214.18	-1598.31	-1571.19
	-4275.61	-3580.04	-3658.7				-4168.13	-1549.82	-1987.17	-4214.18	-1598.31	-1571.19
	-4275.61	-3580.04	-3658.7				-4168.13	-1549.82	-1987.17	-4214.18	-1598.31	-1571.19
	-4275.61	-3580.04	-3658.7				-4168.13	-1549.82	-1987.17	-4214.18	-1598.31	-1571.19
	-4275.61	-3580.04	-3658.7				-4168.13	-1549.82	-1987.17	-4214.18	-1598.31	-1571.19
	-4275.61	-3580.04	-3658.7				-4168.13	-1549.82	-1987.17	-4214.18	-1598.31	-1571.19
	-4275.61	-3580.04	-3658.7				-4168.13	-1549.82	-1987.17	-4214.18	-1598.31	-1571.19
	-4275.61	-3580.04	-3658.7				-4168.13	-1549.82	-1987.17	-4214.18	-1598.31	-1571.19
	-4275.61	-3580.04	-3658.7				-4168.13	-1549.82	-1987.17	-4214.18	-1598.31	-1571.19
	-4275.61	-3580.04	-3658.7				-4168.13	-1549.82	-1987.17	-4214.18	-1598.31	-1571.19
	-4275.61	-3580.04	-3658.7				-4168.13	-1549.82	-1987.17	-4214.18	-1598.31	-1571.19
	-4275.61	-3580.04	-3658.7				-4168.13	-1549.82	-1987.17	-4214.18	-1598.31	-1571.19
	-4275.61	-3580.04	-3658.7				-4168.13	-1549.82	-1987.17	-4214.18	-1598.31	-1571.19
	-4275.61	-3580.04	-3658.7				-4168.13	-1549.82	-1987.17	-4214.18	-1598.31	-1571.19
	-4275.61	-3580.04	-3658.7				-4168.13	-1549.82	-1987.17	-4214.18	-1598.31	-1571.19
	-4275.61	-3580.04	-3658.7				-4168.13	-1549.82	-1987.17	-4214.18	-1598.31	-1571.19
	-4275.61	-3580.04	-3658.7				-4168.13	-1549.82	-1987.17	-4214.18	-1598.31	-1571.19
	-4275.61	-3580.04	-3658.7				-4168.13	-1549.82	-1987.17	-4214.18	-1598.31	-1571.19
	-4275.61	-3580.04	-3658.7				-4168.13	-1549.82	-1987.17	-4214.18	-1598.31	-1571.19
	-4275.61	-3580.04	-3658.7				-4168.13	-1549.82	-1987.17	-4214.18	-1598.31	-1571.19
	-4275.61	-3580.04	-3658.7				-4168.13	-1549.82	-1987.17	-4214.18	-1598.31	-1571.19
	-4275.61	-3580.04	-3658.7				-4168.13	-1549.82	-1987.17	-4214.18	-1598.31	-1571.19
	-4275.61	-3580.04	-3658.7				-4168.13	-1549.82	-1987.17	-4214.18	-1598.31	-1571.19
	-4275.61	-3580.04	-3658.7				-4168.13	-1549.82	-1987.17	-4214.18	-1598.31	-1571.19
	-4275.61	-3580.04	-3658.7				-4168.13	-1549.82	-1987.17	-4214.18	-1598.31	-1571.19
	-4275.61	-3580.04	-3658.7				-4168.13	-1549.82	-1987.17	-4214.18	-1598.31	-1571.19
	-4275.61	-3580.04	-3658.7				-4168.13	-1549.82	-1987.17	-4214.18	-1598.31	-1571.19
	-4275.61	-3580.04	-3658.7				-4168.13	-1549.82	-1987.17	-4214.18	-1598.31	-1571.19
	-4275.61	-3580.04	-3658.7				-4168.13	-1549.82	-1987.17	-4214.18	-1598.31	-1571.19
	-4275.61	-3580.04	-3658.7				-4168.13	-1549.82	-1987.17	-4214.18	-1598.31	-1571.19
	-4275.61	-3580.04	-3658.7				-4168.13	-1549.82	-1987.17	-4214.18	-1598.31	-1571.19
	-4275.61	-3580.04	-3658.7				-4168.13	-1549.82	-1987.17	-4214.18	-1598.31	-1571.19
	-4275.61	-3580.04	-3658.7				-4168.13	-1549.82	-1987.17	-4214.18	-1598.31	-1571.19
	-4275.61	-3580.04	-3658.7				-4168.13	-1549.82	-1987.17	-4214.18	-1598.31	-1571.19
	-4275.61	-3580.04	-3658.7				-4168.13	-1549.82	-1987.17	-4214.18	-1598.31	-1571.19
	-4275.61	-3580.04	-3658.7				-4168.13	-1549.82	-1987.17	-4214.18	-1598.31	-1571.19
	-4275.61	-3580.04	-3658.7				-4168.13	-1549.82	-1987.17	-4214.18	-1598.31	-1571.19
	-4275.61	-3580.04	-3658.7				-4168.13	-1549.82	-1987.17	-4214.18	-1598.31	-1571.19
	-4275.61	-3580.04	-3658.7				-4168.13	-1549.82	-1987.17	-4214.18	-1598.31	-1571.19
	-4275.61	-3580.04	-3658.7				-4168.13	-1549.82	-1987.17	-4214.18	-1598.31	-1571.19
	-4275.61	-3580.04	-3658.7				-4168.13	-1549.82	-1987.17	-4214.18	-1598.31	-1571.19
	-4275.61	-3580.04	-3658.7				-4168.13	-1549.82	-1987.17	-4214.18	-1598.31	-1571.19
	-4275.61	-3580.04	-3658.7				-4168.13	-1549.82	-1987.17	-4214.18	-1598.31	-1571.19
	-4275.61	-3580.04	-3658.7				-4168.13	-1549.82	-1987.17	-4214.18	-1598.31	-1571.19
	-4275.61	-3580.04	-3658.7				-4168.13	-1549.82	-1987.17	-4214.18	-1598.31	-1571.19
	-4275.61	-3580.04	-3658.7				-4168.13	-1549.82	-1987.17	-4214.18	-1598.31	-1571.19
	-4275.61	-3580.04	-3658.7				-4168.13	-1549.82	-1987.17	-4214.18	-1598.31	-1571.19
	-4275.61	-3580.04	-3658.7				-4168.13	-1549.82	-1987.17	-4214.18	-1598.31	-1571.19
	-4275.61	-3580.04	-3658.7				-4168.13	-1549.82	-1987.17	-4214.18	-1598.31	-1571.19
	-4275.61	-3580.04	-3658.7				-4168.13	-1549.82	-1987.17	-4214.18	-1598.31	-1571.19
	-4275.61	-3580.04	-3658.7				-4168.13	-1549.82	-1987.17	-4214.18	-1598.31	-1571.19
	-4275.61	-3580.04	-3658.7				-4168.13	-1549.82	-1987.17	-4214.18	-1598.31	-1571.19
	-4275.61	-3580.04	-3658.7				-4168.13	-1549.82	-1987.17	-4214.18	-1598.31	-1571.19
	-4275.61	-3580.04	-3658.7				-4168.13	-1549.82	-1987.17	-4214.18	-1598.31	-1571.19
	-4275.61	-3580.04	-3658.7				-4168.13	-1549.82	-1987.17	-4214.18	-1598.31	-1571.19
	-4275.61	-3580.04	-3658.7				-4168.13	-1549.82	-1987.17	-4214.18	-1598.31	-1571.19
	-4275.61	-3580.04	-3658.7				-4168.13	-1549.82	-1987.17	-4214.18	-1598.31	-1571.19
	-4275.61	-3580.04	-3658.7				-4168.13	-1549.82	-1987.17	-4214.18	-1598.31	-1571.19
	-4275.61	-3580.04	-3658.7				-4168.13	-1549.82	-1987.17	-4214.18	-1598.31	-1571.19
	-4275.61	-3580.04	-3658.7				-4168.13	-1549.82	-1987.17	-4214.18	-1598.31	-1571.19
	-4275.61	-3580.04	-3658.7				-4168.13	-1549.82	-1987.17	-4214.18	-1598.31	-1571.19
	-4275.61	-3580.04	-3658.7				-4168.13	-1549.82	-1987.17	-4214.18	-1598.31	-1571.19
	-4275.61	-3580.04	-3658.7				-4168.13	-1549.82	-1987.17	-4214.18	-1598.31	-1571.19
	-4275.61	-3580.04	-3658.7				-4168.13	-1549.82	-1987.17	-4214.18	-1598.31	-1571.19
	-4275.61	-3580.04	-3658.7				-4168.13	-1549.82	-1987.17	-4214.18	-1598.31	-1571.19
	-4275.61	-3580.04	-3658.7				-4168.13	-1549.82	-1987.17	-4214.18	-1598.31	-1571.19
	-4275.61	-3580.04	-3658.7				-4168.13	-1549.82	-1987.17	-4214.18	-1598.31	-1571.19
	-4275.61	-3580.04	-3658.7				-4168.13	-1549.82	-1987.17	-4214.18	-1598.31	-1571.19
	-4275.61	-3580.04	-3658.7				-4168.13	-1549.82	-1987.17	-4214.18	-1598.31	-1571.19
	-4275.61	-3580.04	-3658.7				-4168.13	-1549.82	-1987.17	-4214.18	-1598.31	-1571.19
	-4275.61	-3580.04	-3658.7				-4168.13	-1549.82	-1987.17	-4214.18	-1598.31	-1571.19
	-4275.61	-3580.04	-3658.7				-4168.13	-1549.82	-1987.17	-4214.18	-1598.31	-1571.19
	-4275.61	-3580.04	-3658.7				-4168.13	-1549.82	-1987.17	-4214.18	-1598.31	-1571.19
	-4275.61	-3580.04	-3658.7				-4168.13	-1549.82	-1987.17	-4214.18	-1598.31	-1571.19
	-4275.61	-3580.04	-3658.7				-4168.13	-1549.82	-1987.17	-4214.18	-1598.31	-1571.19
	-4275.61	-3580.04	-3658.7				-4168.13	-1549.82	-1987.17	-4214.18	-1598.31	-1571.19
	-4275.61	-3580.04	-3658.7				-4168.13	-1549.82	-1987.17	-4214.18	-1598.31	-1571.19
	-4275.61	-3580.04	-3658.7				-4168.13	-1549.82	-1987.17	-4214.18	-1598.31	-1571.19
	-4275.61	-3580.04	-3658.7				-4168.13	-1549.82	-1987.17	-4214.18	-1598.31	-1571.19
	-4275.61	-3580.04	-3658.7				-4168.13	-1549.82	-1987.17	-4214.18	-1598.31	-1571.19
	-4275.61	-3580.04	-3658.7				-4168.13	-1549.82	-1987.17	-4214.18	-1598.31	-1571.19
	-4275.61	-3580.04	-3658.7				-4168.13	-1549.82	-1987.17	-4214.18	-1598.31	-1571.19
	-4275.61	-3580.04	-3658.7				-4168.13	-1549.82	-1987.17	-4214.18	-1598.31	-1571.19
	-4275.61	-3580.04	-3658.7				-4168.13	-1549.82	-1987.17	-4214.18	-1598.31	-1571.19
	-4275.61	-3580.04	-3658.7				-4168.13	-1549.82	-1987.17	-4214.18	-1598.31	-1571.19
	-4275.61	-3580.04	-3658.7				-4168.13	-1549.82	-1987.17	-4214.18	-1598.31	-1571.19
	-4275.61	-3580.04	-3658.7				-4168.13	-1549.82	-1987.17	-4214.18	-1598.31	-1571.19
	-4275.61	-3580.04	-3658.7				-4168.13	-1549.82	-1987.17	-4214.18	-1598.31	-1571.19
	-4275.61	-3580.04	-3658.7				-4168.13	-1549.82	-1987.17	-4214.18	-1598.31	-1571.19
	-4275.61	-3580.04	-3658.7				-4168.13	-1549.82	-1987.17	-4214.18	-1598.31	-1571.19
	-4275.61	-3580.04	-3658.7				-4168.13	-1549.82	-1987.17	-4214.18	-1598.31	-1571.19

## Sheet:  Erk-19s
Data at 19 somites and different temperatures used in Fig.S5 _ digitisation of Erk activity from data as in Fig.7
length	E1 19s 24°C	E2 19s 24°C	E3 19s 24°C	E1 19s 28°C	E2 19s 28°C	E3 19s 28°C	E1 19s 32°C	E2 19s 32°C	E3 19s 32°C
0	-22.766	-195.576	74.9466	102.725	67.7354	370.958	447.433	278.15	131.345
0.65	-38.965	-165.778	98.2266	237.886	183.53	429.057	524.224	298.477	245.041
1.3	-32.062	-117.544	122.218	383.934	275.774	483.78	592.623	317.518	339.164
1.95	13.234	-61.4522	143.859	539.994	359.17	529.918	691.852	326.828	419.307
2.6	57.575	-16.0912	163.61	716.244	441.581	571.301	809.606	330.601	474.466
3.25	129.289	16.8958	187.691	877.433	513.502	592.206	914.033	324.324	548.023
3.9	183.339	50.8758	212.378	1043.95	586.138	597.692	976.487	315.902	615.577
4.55	220.664	86.8938	242.84	1195.68	667.353	616.872	1066.47	311.056	673.527
5.2	321.855	110.315	267.376	1367.83	759.033	657.604	1142.13	310.529	732.143
5.85	381.062	140.578	299.092	1507.33	850.621	688.883	1225.79	298.614	782.762
6.5	438.326	172.021	323.066	1629.65	913	713.684	1283.47	294.135	843.887
7.15	433.068	191.452	348.443	1770.49	980.071	743.41	1387.2	293.467	893.079
7.8	488.594	206.868	370.596	1874.07	1076	774.952	1478.95	286.557	940.118
8.45	577.121	245.276	378.917	1988.56	1157.51	783.105	1556.28	281.282	970.303
9.1	635.914	269.356	399.846	2087.63	1241.73	795.878	1641.11	293.012	1011.26
9.75	690.568	295.258	415.208	2194.67	1292.07	813.36	1741.72	288.408	1032.55
10.4	741.257	310.763	437.429	2303.87	1341.61	838.231	1767.23	284.178	1035.43
11.05	821.577	305.286	456.518	2433.91	1376.95	844.251	1807.11	280.026	1042.02
11.7	841.52	312.132	482.542	2541.21	1407.96	869.846	1803.49	292.261	1045.19
12.35	853.538	310.337	505.779	2625.93	1461.34	880.461	1856.13	296.334	1031.14
13.001	870.597	305.187	535.919	2712.41	1505.06	894.84	1878.84	305.369	1026.29
13.651	905.756	301.781	566.936	2840.29	1559.63	905.698	1876.99	303.526	1015.73
14.301	902.757	296.81	592.145	2943.29	1627.87	931.963	1881.49	316.248	1002.49
14.951	945.704	295.905	646.155	3048.14	1679.5	936.514	1903.77	329.581	985.846
15.601	959.806	298.727	666.27	3141.64	1699.93	960.567	1938.79	348.38	979.084
16.251	1012.72	281.611	692.917	3252.43	1755.07	990.968	1960.47	359.364	986.497
16.901	1064.14	281.836	718.153	3358.13	1795.77	1022.54	2003.29	365.965	974.624
17.551	1150.72	277.984	730.933	3484.05	1849.18	1052.68	2011.85	370.5	960.336
18.201	1244.19	275.573	749.538	3616.85	1869.1	1086.53	2084.57	384.04	948.201
18.851	1289.98	265.455	765.652	3748.26	1907.58	1113.76	2130.34	388.34	942.634
19.501	1317.67	275.513	778.826	3883.24	1948.06	1133.64	2177.12	399.647	949.219
20.151	1325.76	283.805	802.154	4021.06	1962.86	1147.35	2278.17	399.497	932.047
20.801	1375.57	279.077	821.82	4142.79	1990.97	1188.87	2341.56	411.543	920.751
21.451	1414.01	281.37	831.967	4256.37	2015.43	1230.69	2391.08	429.335	915.43
22.101	1431.23	286.634	853.248	4375.06	2055.77	1275.24	2453.01	453.155	901.025
22.751	1502.55	295.297	871.181	4494.38	2082.73	1307.89	2516.07	469.373	918.773
23.401	1579.91	310.257	892.576	4646.44	2127.1	1326.26	2571.64	465.377	924.575
24.051	1619.37	308.688	911.855	4798.1	2148.98	1348.44	2658.02	485.729	907.581
24.701	1696.31	299.083	921.199	4933.68	2190.19	1368.77	2755.68	496.576	927.829
25.351	1766.04	301.368	940.93	5057.69	2251.91	1374.1	2820.94	515.411	937.337
26.001	1826.95	306.206	953.579	5216.17	2282.93	1385.29	2876.91	537.784	933.648
26.651	1873.23	302.457	970.108	5284.49	2324.03	1383.92	2973.77	553.003	936.062
27.301	1951.88	304.152	996.909	5397.68	2372.29	1405.96	3033.37	567.879	932.555
27.951	1995.61	304.631	992.878	5451.39	2397.97	1407.05	3104.81	571.007	937.002
28.601	2011.3	314.648	991.939	5476.26	2442.92	1435.63	3188.32	587.722	934.228
29.251	2056.54	326.93	1014.77	5458.14	2482.94	1448.86	3264.98	593.874	925.016
29.901	2098.82	336.319	1041.77	5452.11	2510.1	1486.31	3320.2	599.386	937.248
30.551	2166.1	361.949	1078.75	5442.29	2524.34	1528.31	3377.9	621.938	947.332
31.201	2180.42	375.64	1115.74	5463.61	2548.08	1548.53	3438.06	630.386	948.304
31.851	2214.96	402.939	1150.11	5531.77	2571.65	1556.55	3541.3	632.604	942.419
32.501	2282.87	425.342	1186.4	5585.49	2608.7	1580.65	3567.87	644.62	963.101
33.151	2306.17	420.91	1226.07	5693.26	2647.05	1592.26	3599.44	655.752	971.905
33.801	2347.67	417.968	1255.24	5762.35	2689.88	1612.19	3643.55	666.825	984.884
34.451	2367.77	442.402	1271.95	5857.88	2731.84	1621.47	3680.33	682.973	984.411
35.101	2398.65	461.244	1305.29	5895.1	2790.41	1642.48	3722.26	684.232	1006.39
35.751	2477.38	466.764	1313.83	5970.31	2809.07	1653.87	3744.96	698.414	1008.79
36.401	2548.1	477.683	1311.27	6032.94	2819.13	1659.69	3734.52	722.873	1017.48
37.051	2598.58	491.914	1294.29	6122.7	2821.96	1674.94	3749.35	717.47	1022.85
37.702	2642.16	509.218	1290.5	6224.76	2833.46	1684.72	3797.54	739.379	1038.53
38.352	2731.07	526.981	1290.7	6343.94	2850.41	1703.83	3834.71	744.451	1058.3
39.002	2840.23	535.454	1306.54	6468.8	2867.03	1717.67	3883.66	749.654	1063.39
39.652	2918.33	547.767	1312.09	6568.97	2910.68	1725.15	3872.67	772.227	1084.6
40.302	2956	552.056	1314.11	6680.96	2942.55	1727.97	3903.38	786.79	1094.4
40.952	3055.59	548.776	1340.82	6743.62	2979.01	1747.74	3912.93	786.819	1114.99
41.602	3143.03	541.644	1347.01	6847.64	2999.44	1763.98	3944.16	817.797	1129.64
42.252	3198.91	551.942	1357.53	6931.08	3035.9	1770.41	3950.27	843.742	1153.21
42.902	3277.54	562.027	1388.88	6943.54	3043.47	1790.21	3954.54	862.769	1164.54
43.552	3318.89	575.676	1429.79	7014.82	3077.08	1790.66	3986.21	888.663	1178.67
44.202	3345.97	591.26	1443.46	7069.42	3107.36	1801.53	4023.07	906.398	1202.18
44.852	3347.81	590.76	1460.93	7170.85	3125.7	1815.7	4086.45	942.651	1205.78
45.502	3363.85	603.239	1487.99	7218.67	3158.63	1848.51	4149.72	941.279	1232.15
46.152	3378.5	607.714	1498.12	7238.68	3175.34	1870.32	4159.84	947.72	1252.84
46.802	3437.42	621.811	1510.93	7262.19	3207.02	1884.91	4221.43	966.486	1251.04
47.452	3481.01	644.245	1549.08	7297.1	3240.12	1892.7	4246.83	978.833	1271.47
48.102	3513.46	652.732	1571.68	7337.11	3265.96	1925.47	4240.51	988.853	1278.06
48.752	3604.85	676.673	1598.61	7379.75	3302.52	1946.27	4302.44	997.742	1283.84
49.402	3580.7	687.852	1606.49	7414.23	3316.94	1938.31	4294.49	1023.92	1283.13
50.052	3619.09	693.711	1646.89	7449.36	3343.04	1970.21	4303.71	1024.61	1297.91
50.702	3655.88	703.429	1681.39	7521.63	3365.27	1993.38	4318.16	1056.68	1312.83
51.352	3706.77	709.639	1707.21	7528.35	3396.01	1993.49	4359.43	1082.97	1328.59
52.002	3756.63	721.394	1724.8	7552.43	3426.58	1994.21	4358.14	1109.73	1337.87
52.652	3839.2	733.605	1744.67	7601.21	3446.52	2000.66	4423.35	1137.35	1343.29
53.302	3902.77	732.077	1753.27	7620.2	3457.43	2024.74	4472.14	1162.07	1345.93
53.952	3968.86	750.874	1767.68	7636.35	3477.6	2045.58	4494.78	1166.87	1353.35
54.602	4050.3	765.371	1785.88	7626.27	3501.84	2060.5	4552.53	1179.52	1343.83
55.252	4089.18	764.628	1788.4	7674.59	3505.69	2098.08	4582.23	1178.02	1351.44
55.902	4127.11	769.763	1772.15	7707.38	3504.83	2133.49	4587.91	1195.1	1375.69
56.552	4193.17	785.331	1776.03	7748.45	3506.84	2146.79	4605.77	1218.03	1373.89
57.202	4198.33	789.249	1777.64	7807.51	3511.09	2171.87	4648.03	1223.23	1380.91
57.852	4278.51	805.625	1771.93	7858.76	3503.1	2199.8	4744.4	1225.37	1382.01
58.502	4317.78	837.594	1788.27	7910.62	3493.91	2223.92	4792.11	1229.3	1393.95
59.152	4422.75	855.307	1802.16	7878.17	3505.31	2264.85	4829.4	1236.15	1403.7
59.802	4479.07	869.863	1808.86	7900.81	3488.13	2313.99	4874.46	1238.9	1409.44
60.452	4549.41	889.808	1823.2	7931.42	3498.28	2336.74	4896.13	1254.77	1411.67
61.102	4604.57	918.261	1845.21	7963.95	3501.48	2370.22	4917.64	1263.2	1413.09
61.752	4675.24	936.842	1836.35	8011.17	3520.45	2393.68	4961.02	1281.01	1409.74
62.402	4723.39	976.813	1860.04	8060.35	3532.1	2421.13	4989	1290.02	1427.5
63.053	4784.25	994.44	1878.82	8087.3	3544.19	2450.35	5080.81	1294.47	1429.45
63.703	4831.79	1015.88	1885.18	8139.85	3585.77	2469.39	5121.48	1303.07	1434.26
64.353	4872.37	1037.78	1913.06	8133.45	3628.24	2493.38	5203.15	1308.33	1455.99
65.003	4967.11	1054.79	1923.63	8159.8	3652.67	2520.05	5291.36	1317.05	1439.14
65.653	5059.76	1048.66	1955.24	8232.73	3696.4	2568.47	5346.21	1309.89	1447.37
66.303	5106.24	1053.49	1966.49	8251.93	3744.92	2586.89	5393.66	1327.51	1450.95
66.953	5164.92	1055.58	1992.81	8269.89	3780.53	2621.35	5383.63	1332.57	1451.26
67.603	5171.38	1057.19	2020.35	8375.48	3819.81	2661.86	5434.93	1352.35	1442.71
68.253	5224.24	1074.89	2039.63	8420.68	3872.81	2696.63	5474	1363.55	1456.51
68.903	5261.64	1067.84	2050.44	8465.38	3897.46	2715.06	5513.12	1397.96	1473.15
69.553	5323.29	1079.45	2077.86	8583.23	3945.8	2748.25	5511	1419.88	1472.15
70.203	5417.77	1090.48	2118.17	8615.56	3985.7	2764.5	5574	1437.91	1470
70.853	5503.85	1103.38	2144.42	8653.32	3982.15	2784.61	5619.6	1469.23	1478.15
71.503	5557.66	1110.76	2182.98	8716.63	4002.83	2845.5	5666.08	1492.71	1466.13
72.153	5670.86	1142.24	2226.11	8779.41	4015.43	2869.68	5680.23	1511.35	1473.39
72.803	5715.67	1167.56	2227.19	8803.08	3988.65	2905	5701.51	1531.32	1464.3
73.453	5826.11	1180.36	2260.91	8823.36	3990.33	2909.09	5725.9	1548.84	1471.29
74.103	5885.95	1195.02	2261.47	8904.09	4004.45	2903.81	5758.68	1551.31	1467.38
74.753	5964.66	1189.12	2266.85	8973.28	4019.26	2897.79	5826.11	1576.56	1466.89
75.403	6060.01	1188.58	2261.68	9081.58	4019.99	2877.49	5832.5	1580.7	1477.65
76.053	6135.89	1199.61	2260.19	9164.2	4012.67	2867.22	5874.34	1606.47	1483.44
76.703	6160.53	1186.73	2279.03	9218.67	4042.34	2859.61	5919.03	1626.82	1494.22
77.353	6253.72	1185.71	2300.83	9253.75	4030.66	2874.66	5947.63	1624.31	1494.16
78.003	6328.37	1173.43	2309.43	9270.35	4010.02	2876.69	5988.93	1624.26	1521.97
78.653	6426.08	1157.52	2335.02	9274.6	3991.01	2903.97	6021.9	1619.25	1538.5
79.303	6541.98	1161.56	2363.19	9283.83	3993.26	2907.97	6083.74	1588.41	1532.53
79.953	6584.72	1174.63	2406.85	9298.83	3991.85	2929.42	6092.94	1571.42	1527.63
80.603	6660.97	1183.01	2439.87	9242.58	4001.75	2940.34	6129.63	1554.71	1540.41
81.253	6703.77	1190.84	2477.05	9257.32	3996.36	2938.63	6192.14	1540.44	1543.67
81.903	6776.77	1204.49	2514.79	9259.44	4047.61	2957.94	6259.57	1543.17	1544.49
82.553	6872.13	1223.49	2561.26	9231.51	4101.23	2991.54	6301.71	1532.41	1554.32
83.203	6984.99	1238.15	2586.03	9218.84	4127.6	3012.15	6369.99	1519.01	1552.13
83.853	7030.12	1251.51	2606.67	9210.21	4175.23	3050.48	6362.49	1507.99	1546.79
84.503	7115.79	1276.06	2631.07	9240.28	4220.45	3092.94	6430.6	1515.31	1554.28
85.153	7202.97	1298.66	2654.62	9205.23	4266.21	3113.29	6436.43	1526.21	1562.9
85.803	7309.46	1313.58	2672.84	9207.59	4359.1	3121.27	6510.04	1531.08	1560.02
86.453	7361.18	1342.71	2706.88	9201.6	4394.85	3138.5	6542.36	1534.47	1567.34
87.103	7473.36	1339.95	2749.26	9192.95	4412.81	3200.4	6581.53	1541.66	1567.62
87.754	7523.24	1334.96	2816.23	9165.92	4465.78	3243.59	6613.58	1552.05	1578.65
88.404	7605.5	1326.7	2861.64	9118.2	4512.57	3283.3	6646.73	1562.8	1582.01
89.054	7702.1	1337.67	2902.89	9111.9	4564.63	3308.42	6698.97	1560.89	1581.74
89.704	7757.99	1342.41	2919.18	9063.66	4608.14	3346.23	6713.07	1565.57	1577.42
90.354	7835.07	1343.08	2916.57	9020.96	4648.42	3355.78	6758.82	1577.59	1583.68
91.004	7860.16	1326.99	2917.42	8997.66	4679.04	3373.02	6759.58	1586.99	1599.92
91.654	7849.19	1323.91	2921.1	8980.07	4725.62	3388.44	6812.47	1578.88	1599.2
92.304	7877.72	1342.35	2900.44	8989.14	4756.83	3376.59	6827.78	1582.6	1617.26
92.954	7901.32	1353.9	2915.01	9002.21	4812.68	3400.19	6877.78	1600.05	1641.55
93.604	7924.18	1358.44	2931.36	8984.11	4823.44	3409.06	6889.55	1615.29	1654.73
94.254	7959.26	1379.1	2935.51	9004.49	4867.34	3445.32	6925.87	1623.28	1682.18
94.904	7994.46	1382.6	2945.89	9021.3	4920.53	3445.7	6988.11	1631.89	1679.08
95.554	7991.04	1395.22	2956.18	9064.21	4944.68	3442.18	7048.49	1639.93	1699.22
96.204	8018.78	1392.63	2970.6	9086.22	5012.41	3471.14	7034.61	1659.23	1717.48
96.854	8098.13	1392.99	2984.16	9106.25	5093.13	3451.65	7089.83	1666.31	1708.33
97.504	8130.8	1388.97	2995.85	9130.43	5177.5	3435.94	7089.32	1676.3	1721.23
98.154	8165.05	1396.53	3015.04	9186.23	5251.7	3444.4	7130.33	1687.19	1731.11
98.804	8192.3	1389.82	3030.74	9237.51	5328.42	3452.99	7181.4	1692.19	1745.32
99.454	8183.38	1387.64	3039.83	9295.29	5422.25	3454.58	7194.42	1720.29	1739.35
100.104	8262	1384.92	3073.75	9383.75	5501.86	3467.29	7235.5	1731.9	1734.45
100.754	8308.88	1379.07	3070.71	9431.07	5532.36	3485.13	7270.27	1742.41	1748.97
101.404	8371.71	1362.98	3118.23	9473.8	5543.81	3482.25	7358.17	1760.91	1750.84
102.054	8371.69	1351.05	3132.84	9526	5554.36	3509.74	7360.96	1794.56	1774.57
102.704	8378.45	1336.12	3152.78	9571.64	5539	3523.23	7420	1789.61	1780.82
103.354	8380.33	1327.48	3158.5	9636.81	5547.5	3540.21	7432.69	1793.77	1779.06
104.004	8371.88	1319.61	3169.33	9673.87	5524.56	3578.5	7414.68	1787.47	1792.77
104.654	8406.94	1335.53	3182.32	9720.89	5544.02	3621.26	7494.36	1772.68	1794.8
105.304	8419.89	1341.86	3198.12	9752.91	5556.19	3658.66	7519.71	1752.07	1818.1
105.954	8437.64	1351.08	3215.69	9767.13	5599.69	3705.06	7513.75	1735.41	1825.07
106.604	8439.69	1347.88	3213.28	9808.49	5632.04	3726.47	7545.61	1712.4	1822.61
107.254	8422.14	1359.28	3225.5	9812.78	5664.82	3745.76	7548.3	1722.84	1843.97
107.904	8400.61	1370.67	3232.65	9820.23	5688.72	3771.04	7581.46	1703	1842.54
108.554	8425.85	1361.64	3235.22	9840.92	5708.1	3817.55	7620.3	1686.01	1856.91
109.204	8450.73	1378.17	3211.85	9847.54	5765.15	3848.7	7588.45	1703.21	1876.51
109.854	8391.1	1385.68	3199.27	9855.44	5765.76	3906.73	7595.94	1717.11	1894.62
110.504	8412.82	1386.62	3192.03	9864.23	5783.92	3969.32	7587.8	1707.82	1906.61
111.154	8392.07	1378.49	3170.41	9832.52	5771.45	4040.75	7585.3	1714.76	1921.42
111.804	8393.38	1366.27	3178.36	9842.21	5764.77	4094.33	7604.57	1718.69	1957.1
112.454	8390.18	1374.63	3173.98	9868.09	5767.92	4116.77	7587.19	1723.85	1959.44
113.105	8410.58	1378.48	3147.62	9900.05	5801.63	4142.97	7587.29	1721.87	1972.97
113.755	8399.94	1381.11	3134.37	9894.42	5813.89	4170.1	7590.2	1699.5	1993.6
114.405	8430.55	1367.61	3149.63	9857.91	5815.08	4172.6	7567.66	1703.25	2004.12
115.055	8465.28	1369.52	3140.48	9848.48	5815.87	4220.81	7595.46	1688.72	2032.14
115.705	8467.6	1360.22	3098.14	9781.52	5787.53	4235.28	7586.16	1698.81	2050.52
116.355	8460.49	1358.69	3083.87	9784.04	5781.46	4251.64	7546.23	1707.87	2064.86
117.005	8505.31	1360.82	3060.84	9739.03	5779.66	4273.15	7531.99	1697.36	2107.49
117.655	8517.04	1358.36	3055.3	9720.61	5798.49	4258.67	7516.77	1700.17	2106.33
118.305	8552.69	1359.79	3040.04	9758.3	5801.82	4226.29	7514.31	1702.8	2109.06
118.955	8549.16	1360.17	3024.6	9782.54	5809.53	4224.95	7470.53	1679.4	2123.2
119.605	8570.55	1370.07	3027.91	9790.19	5824.23	4220.16	7447.32	1687.65	2110.7
120.255	8583.77	1378.58	3023.35	9798.42	5843.2	4211.12	7457.76	1679.69	2093.43
120.905	8532.99	1389.68	3022.99	9817.14	5817.62	4203.63	7355.97	1657.7	2074.35
121.555	8535.33	1394.9	2989.24	9822.72	5801.32	4191.14	7357.31	1652.54	2067.98
122.205	8513.24	1388.56	2960.97	9857.1	5778.63	4187.05	7338.88	1672.32	2081.6
122.855	8530.84	1385.02	2947.41	9831.91	5764.05	4220.05	7284.99	1680.13	2072.29
123.505	8466.75	1394.83	2924.25	9837.1	5737.82	4240.2	7256	1668.87	2037.33
124.155	8459.97	1393.26	2881.2	9832.42	5716.83	4264.88	7224.59	1644.32	2027.24
124.805	8410.84	1401.97	2855.77	9788.93	5697.48	4288.25	7221.06	1646.96	2009.72
125.455	8409.8	1400.74	2856.27	9802.09	5705.11	4306.07	7189.38	1646.3	2003.32
126.105	8411.24	1378.64	2831.55	9786.37	5684.67	4292.93	7158.01	1629.19	1996.56
126.755	8407.81	1365.51	2830.9	9778.19	5667.69	4310.39	7111.59	1621.82	1987.5
127.405	8372.79	1362.94	2827.8	9713.67	5670.64	4295.46	7108.48	1600.87	1986.77
128.055	8374.94	1344.7	2838.23	9664.08	5650.43	4298.51	7096.19	1583.01	1984.7
128.705	8370.99	1335.62	2823.56	9665.59	5660.88	4263.63	7078.9	1574.77	1993.92
129.355	8333.8	1325.45	2806.85	9596.19	5657.88	4240.48	7049.48	1542.17	1975.44
130.005	8286.53	1333.92	2800.4	9531.66	5687.36	4235.73	7028.63	1513.4	1970.34
130.655	8260.58	1330.4	2800.69	9474.15	5690.83	4217.01	7028.07	1512.72	1976.68
131.305	8233.77	1311.87	2818.08	9394.63	5701.16	4235.97	7004.9	1480.34	1971.81
131.955	8189.04	1309.56	2814.15	9353.49	5706.48	4254.46	6937.66	1475.29	1973.04
132.605	8143.07	1305.88	2825.8	9321.72	5721.92	4255.72	6908.53	1470.98	1978.72
133.255	8099.7	1292.42	2810.77	9259.35	5739.45	4209.97	6852.87	1464.58	1965.66
133.905	8076.25	1281.4	2833.85	9203.37	5750.52	4186.71	6849.08	1456.44	1972.42
134.555	8059.19	1263.57	2847.92	9183.6	5750.97	4208.91	6807.69	1459.23	1993.12
135.205	8012.13	1299.36	2856.26	9113.72	5754.66	4180.87	6788.03	1437.2	1995.11
135.855	8042.09	1290.73	2844.24	9028.43	5750.66	4174.27	6752.03	1415.86	2006.7
136.505	7970.71	1279.28	2840.95	8957.48	5772.03	4180.71	6773.25	1400.77	1978.52
137.155	7882.34	1272.19	2821.03	8877.56	5797.7	4202.98	6761.94	1393.5	1984.75
137.806	7852.05	1285.2	2783.8	8810.03	5789.44	4224.89	6722.43	1385.73	1978.02
138.456	7738.65	1282.35	2759.5	8762.71	5802.62	4215.18	6737.46	1388.59	1978.64
139.106	7659.88	1258.27	2706.87	8664.02	5819.81	4228.54	6699.32	1385.06	1982.22
139.756	7624.01	1252.89	2667.18	8547.31	5818.19	4214.26	6679.8	1367.93	1954.06
140.406	7558.67	1234.51	2637.06	8447.35	5839.71	4215.53	6673.52	1340.99	1921.87
141.056	7447.51	1203.6	2599.41	8347.56	5902.52	4221.5	6701.39	1318.23	1907.67
141.706	7426.23	1182.8	2570.75	8230.17	5989.66	4191.59	6645.78	1303.1	1893.52
142.356	7326.56	1175.95	2542.18	8104.94	6093.06	4169.73	6595.7	1277.23	1891.9
143.006	7273.6	1143.92	2500.73	7994.86	6164.59	4173.52	6595.44	1259.91	1871.84
143.656	7273.41	1133.93	2465.43	7920.8	6206.93	4172.93	6593.95	1251.18	1839.28
144.306	7177.82	1121.06	2428.65	7816.22	6257.49	4166.98	6588.59	1213.74	1801.02
144.956	7120.76	1112.51	2384.41	7707.79	6276.85	4172.09	6547.62	1196.93	1752.33
145.606	7096.6	1106.99	2308.89	7605.03	6260.63	4192.46	6504.32	1184.71	1748.04
146.256	7087.31	1093.54	2240.56	7497.08	6204.87	4160.36	6503.77	1166.17	1726.33
146.906	7062.67	1080.45	2192.79	7403.03	6123.36	4130.86	6459.03	1153.66	1699.97
147.556	7043.2	1070.32	2168.39	7342.79	6086.86	4100.87	6404.82	1136.75	1671.99
148.206	7022.29	1054.5	2139.81	7248.25	6041.31	4063	6388.79	1127.47	1654.54
148.856	6945.61	1057.44	2121.39	7147.23	6006.37	4046.37	6323.35	1111.55	1637.55
149.506	6821.45	1045.22	2106.19	7048.26	5971.76	4009.16	6318.29	1093.47	1626.62
150.156	6724.85	1039.68	2077.12	6936.78	5881.01	4027.08	6237.29	1070.14	1602.5
150.806	6643.45	1037.63	2065.94	6835.68	5845.28	3998.45	6157.77	1059.25	1583.64
151.456	6550.24	1028.33	2032.7	6765.36	5804.4	3958.85	6137.1	1042.04	1567.57
152.106	6484.47	1026.14	1999.01	6675.45	5746.19	3934.62	6068.82	1034.83	1528.97
152.756	6386.69	1022.6	1995.65	6572.02	5656.34	3886.11	6037.02	1012.03	1508.1
153.406	6371.14	1020.26	1953.93	6497.98	5575.7	3837.09	5955.27	996.345	1468.02
154.056	6306.63	1018.6	1927.86	6393.73	5496.31	3806.94	5935.03	982.04	1442.7
154.706	6239.01	1005.77	1922.64	6282.55	5453.57	3752.87	5854.2	968.497	1425.51
155.356	6130.27	993.01	1899.63	6165.85	5405.71	3707.9	5774.86	943.1	1418.3
156.006	6010.69	992.293	1870.88	6087.25	5347.48	3686.82	5707.78	928.896	1414.55
156.656	5876.34	976.954	1850.13	5979.6	5292.88	3626.71	5680.62	905.013	1400.87
157.306	5776.21	973.593	1821.06	5882.81	5246.9	3596.16	5603.89	898.566	1397.45
157.956	5644.86	963.312	1788.63	5745.4	5206.79	3587.04	5550.15	865.127	1394.38
158.606	5569.62	948.081	1767.88	5646.63	5175.33	3559	5506.04	855.475	1386.38
159.256	5459.02	941.784	1742.82	5508.66	5151.76	3537.33	5466.56	835.941	1367.42
159.906	5299.17	930.731	1726.05	5356.09	5142.29	3486.21	5384.02	811.224	1351.6
160.556	5192.19	923.795	1703.68	5260.53	5082.44	3445.56	5333.25	801.014	1316.35
161.206	5104.45	912.9	1669.71	5132.35	5024.68	3381.94	5301.53	777.348	1280.51
161.856	5004.53	898.516	1627.99	5023.99	4956.22	3316.95	5196.71	765.319	1222.2
162.507	4888.78	883.078	1593.97	4870	4912.06	3276.48	5144.77	730.864	1191.7
163.157	4786.4	862.709	1549.76	4778.63	4864.54	3250.55	5072.4	715.428	1167.99
163.807	4679.14	858.528	1526.86	4668.27	4831.46	3204.46	5038.32	707.811	1122.13
164.457	4595.57	828.949	1505.31	4577.12	4814.23	3145.82	4953.34	688.415	1098.18
165.107	4497.5	816.798	1490.43	4500.91	4807.1	3112.27	4926.71	670.809	1086.33
165.757	4417.52	808.136	1493.35	4388.94	4820.16	3058.47	4846.08	652.457	1073.99
166.407	4307.59	795.427	1499.42	4279.12	4822.64	3018.3	4777.41	641.176	1055.08
167.057	4176.52	783.89	1481.42	4219.86	4798.28	2988.43	4720.14	624.772	1033.31
167.707	4102.94	766.926	1450.84	4132.86	4762.74	2940.25	4647.18	610.655	1035.73
168.357	4030.37	755.288	1427.31	4040.49	4705.2	2877.67	4601.64	586.405	1014.47
169.007	3934.92	729.46	1401.22	3952.65	4664.48	2826.97	4492.38	583.049	997.501
169.657	3813.96	717.879	1363.23	3878.57	4599.11	2763.36	4510.28	574.193	971.231
170.307	3732.62	716.635	1336.04	3798.61	4529.29	2716.45	4438.07	556.794	930.469
170.957	3646.82	690.848	1292.14	3736.81	4461.82	2667.95	4379.3	545.208	900.559
171.607	3587.43	687.107	1268.27	3683.2	4387.8	2609.45	4349.6	525.662	845.476
172.257	3490	681.844	1241.35	3609.96	4310.34	2564.86	4304.74	516.513	820.661
172.907	3440.34	681.933	1221.65	3564.42	4211.91	2511	4239.45	492.574	793.512
173.557	3375.98	655.232	1209.03	3504.72	4118.14	2467.86	4197.89	479.234	766.696
174.207	3275.96	645.005	1192.33	3474.76	4033.29	2427.84	4146.51	468.194	746.232
174.857	3203.93	620.086	1168.75	3418.63	3917.97	2385.23	4066.52	451.302	708.815
175.507	3142.28	599.904	1129.05	3368.22	3796.35	2365.77	4011.62	446.416	684.692
176.157	3102.32	592.349	1082.77	3306.23	3665.17	2325.7	3962.75	431.378	648.486
176.807	3012.15	575.502	1045.26	3268.62	3534.41	2316.74	3868.83	421.946	625.432
177.457	2905.51	568.855	1000.35	3212.79	3429.01	2315.11	3866.86	416.219	595.141
178.107	2870.14	546.951	956.337	3160.94	3340.81	2298.62	3790	398.862	560.446
178.757	2808.32	535.473	923.651	3125.8	3285.98	2277.56	3736.73	404.965	541.478
179.407	2766.05	526.62	908.073	3082.71	3228.57	2292.41	3671.82	378.6	506.329
180.057	2701.76	515.803	884.763	3029.64	3169.47	2261.09	3648.85	376.678	486.344
180.707	2660.5	501.681	856.881	2967.35	3115.16	2245.57	3610.27	380.983	474.903
181.357	2552.8	500.407	841.889	2930.5	3060.91	2229.15	3563	367.846	445.843
182.007	2478.13	489.203	820.662	2877.98	3005.63	2221.26	3509.27	354.794	432.557
182.657	2432.87	473.36	811.702	2829.09	2965.05	2209.22	3442.18	345.78	411.386
183.307	2403.06	466.963	791.787	2780.12	2932.57	2211.94	3408.4	345.422	392.249
183.957	2353.42	454.265	770.637	2727.14	2852.49	2182.9	3398.2	330.653	369.989
184.607	2276.87	447.873	738.206	2679.15	2796.63	2149.35	3312.84	331.216	364.535
185.257	2222.06	431.183	721.959	2633.04	2703.94	2115.7	3251.58	329.292	349.945
185.907	2214.68	410.538	705.16	2592.89	2638.35	2070.98	3217.21	321.111	319.381
186.557	2153.88	407.243	691.977	2541.88	2570.22	2006.19	3181.4	312.38	306.114
187.207	2091.4	400.437	660.713	2497.13	2507.95	1950.61	3147.9	307.607	276.625
187.858	2001.01	391.176	645.453	2455.16	2431.5	1908.63	3076.09	295.362	276.179
188.508	1976.7	376.926	627.235	2421.01	2355.49	1857.76	3043.89	297.788	258.72
189.158	1962.93	373.151	621.4	2387	2272.29	1815.48	3018.23	282.753	247.598
189.808	1897.16	358.928	612.247	2346.45	2185.8	1781.73	2973.9	276.571	224.256
190.458	1847.72	348.983	598.385	2316.64	2103.63	1742.82	2887.79	268.392	219.554
191.108	1841.23	336.463	583.102	2299.75	2049.5	1688.82	2849.31	264.83	198.669
191.758	1811.12	334.549	554.909	2275.85	1980.32	1652.06	2822.48	274.676	182.662
192.408	1778.26	322.33	545.14	2248.73	1938.11	1627.73	2780.22	259.742	165.069
193.058	1711.35	301.922	521.654	2235.94	1890.83	1590.43	2720.14	243.345	159.632
193.708	1670.7	294.135	510.609	2201.78	1844.54	1563.84	2671.95	241.71	153.799
194.358	1651.56	279.985	497.415	2183.65	1816.45	1549.26	2616.2	240.895	119.789
195.008	1616.29	277.58	478.295	2164.83	1776.9	1520.11	2582.18	233.992	103.875
195.658	1586.32	269.937	459.14	2150.88	1740.97	1483.55	2549.06	220.949	85.0956
196.308	1599.23	256.82	445.027	2130.68	1718.47	1449.85	2490.57	225.365	77.9986
196.958	1574.76	255.216	428.846	2128.68	1653.91	1422.62	2443.58	211.775	67.9136
197.608	1547.77	246.629	401.494	2112.14	1596.2	1392.84	2370.89	204.609	50.8056
198.258	1531.61	246.274	397.344	2104.19	1531.01	1352.38	2358.83	204.702	36.5666
198.908	1489.14	240.527	380.852	2113.51	1471.96	1329.55	2304.61	206.099	34.6806
199.558	1467.71	232.86	359.822	2099.14	1408.72	1296.05	2278.44	198.851	22.0346
200.208	1436.29	224.1	338.442	2072.8	1363.57	1268.09	2242.34	205.047	6.28256
200.858	1445.69	230.469	326.373	2066.74	1304.67	1224.88	2204.69	198.836	-7.71944
201.508	1405.52	221.242	315.136	2055	1268.27	1187.72	2178.93	202.229	-16.0784
202.158	1380.12	221.028	304.89	2063.77	1218.99	1139.84	2169.66	199.001	-32.5994
202.808	1366.31	221.803	294.937	2069.36	1180.13	1108.25	2141.31	196.955	-40.2844
203.458	1347.65	207.726	299.154	2065.36	1148.72	1074	2086.65	207.542	-51.5094
204.108	1335.34	198.179	295.202	2056.3	1096.52	1033.26	2082.17	201.552	-66.3914
204.758	1318.59	186.601	280.944	2042.06	1060.92	1016.7	2064.38	209.916	-83.2354
205.408	1325.94	181.773	274.662	2037.52	1058.48	987.749	2060.48	200.056	-80.9544
206.058	1308.92	185.76	256.201	2040.34	1020.54	965.793	2022.88	202.667	-85.8434
206.708	1295.68	172.676	247.791	2051.57	1014.4	942.903	1992.17	193.055	-82.9294
207.358	1292.19	168.145	239.03	2046.25	991.221	911.267	1995.5	203.81	-90.2774
208.008	1302.61	163.094	223.612	2041.36	960.778	889.426	1961.81	197.278	-95.3054
208.658	1259.83	166.223	225.78	2022.21	925.138	874.848	1931.09	188.916	-101.749
209.308	1252.04	154.833	201.708	2026.77	904.039	855.45	1932.42	194.864	-104.03
209.958	1243.37	153.428	200.04	2036.37	869.988	842.339	1904.94	192.893	-111.029
210.608	1219.07	147.647	197.471	2030.56	855.286	817.023	1866.69	198.071	-115.427
211.258	1187.21	150.919	184.74	2029.51	833.438	803.495	1880.13	184.251	-116.455
211.908	1209.69	141.949	187.715	2015.6	814.206	792.014	1867.9	183.133	-118.76
212.559	1186.79	133.348	181.998	1995.91	781.775	774.522	1858.35	192.248	-127.753
213.209	1175.32	126.779	188.642	2004.04	746.697	754.981	1842.94	187.663	-137.494
213.859	1158.37	131.514	193.052	2016.83	720.109	735.898	1807.9	199.45	-142.272
214.509	1179.48	125.417	200.227	1997.77	689.104	725.762	1781.64	202.076	-153.393
215.159	1170.26	128.428	196.076	2001.41	670.981	717.171	1783.29	198.568	-158.252
215.809	1181.07	126.597	196.029	1996.8	633.565	696.622	1793.84	196.936	-165.517
216.459	1175.85	134.063	188.743	2014.15	622.056	681.2	1811.68	197.908	-169.294
217.109	1178.74	126.404	193.221	2016.78	603.625	664.183	1774.28	192.729	-166.427
217.759	1181.55	119.069	185.484	2017.6	571.988	644.019	1756.5	190.753	-166.316
218.409	1191.76	118.391	177.187	2015.33	549.56	632.886	1751.18	192.183	-172.12
219.059	1179.41	121.334	177.294	2019.72	536.583	617.571	1739.65	183.964	-171.25
219.709	1176.94	117.148	179.72	2028.74	520.224	608.804	1726.73	188.601	-172.342
220.359	1194.81	116.007	176.642	2016.3	508.742	599.434	1702.46	184.198	-183.258
221.009	1180.45	106.342	179.809	2023.52	487.787	592.49	1723.8	190.887	-180.902
221.659	1181.98	114.47	178.633	2032.34	487.179	573.463	1723.58	206.31	-205.504
222.309	1193.7	111.146	166.612	2045.24	471.842	568.593	1704	202.238	-201.403
222.959	1199.24	119.967	174.414	2037.91	454.244	558.553	1703.79	200.539	-205.807
223.609	1199.54	108.608	169.538	2047.03	437.543	543.441	1715.08	202.641	-198.683
224.259	1190.84	105.734	170.625	2058.37	429.973	533.73	1672.15	200.498	-199.174
224.909	1191.33	106.082	174.159	2066.05	410.313	533.649	1692.53	195.921	-202.524
225.559	1212.23	102.896	168.054	2090.52	393.023	518.846	1684.29	197.474	-210.988
226.209	1185.81	110.869	159.333	2094.49	382.628	518.328	1683.02	201.282	-210.175
226.859	1201.52	103.582	162.662	2095.83	380.333	508.199	1667.32	207.669	-202.897
227.509	1203.23	98.4028	157.029	2117.37	365.875	497.573	1671.96	202.775	-207.265
228.159	1209	98.6918	156.919	2116.43	362.199	500.068	1653.74	204.537	-212.781
228.809	1203.98	98.4618	154.67	2123.56	362.676	482.705	1623.65	202.843	-210.674
229.459	1212.36	105.492	151.794	2141.39	348.175	472.811	1640.85	212.32	-207.726
230.109	1190.68	100.986	169.268	2150.28	349.527	469.479	1661.61	211.018	-206.354
230.759	1188.44	101.269	152.989	2151.65	339.132	458.678	1653.3	214.07	-202.623
231.409	1180.45	100.266	155.501	2173.9	334.656	455.929	1651.93	211.054	-195.719
232.059	1193.89	97.4118	160.045	2176.41	328.789	452.445	1664.46	215.936	-193.42
232.709	1170.24	102.524	150.123	2190.73	321.698	445.935	1644.9	212.31	-196.183
233.359	1168.48	101.443	136.517	2208.32	309.897	425.884	1660.57	220.888	-188.817
234.009	1185.16	106.426	152.68	2217.98	305.623	425.207	1689.13	221.089	-183.767
234.659	1182.24	111.021	149.862	2233.43	289.934	413.151	1699.32	221.784	-191.321
235.309	1165.38	102.158	147.823	2242.67	290.061	407.22	1674.71	216.942	-187.542
235.959	1151.71	99.0738	142.968	2243.13	296.021	387.583	1674.01	234.524	-195.606
236.609	1127.87	109.325	145.71	2257.51	296.161	400.089	1690.62	228.73	-194.568
237.259	1129.26	106.341	148.35	2285.84	284.518	384.241	1701.64	232.83	-199.259
237.91	1160.62	93.7768	144.913	2282.1	283.223	385.278	1705.85	241.066	-213.018
238.56	1150.74	96.4258	144.077	2296.92	291.662	381.033	1711.63	242.99	-209.482
239.21	1166.67	102.328	142.11	2323.26	273.223	379.025	1699.25	240.862	-224.983
239.86	1160.8	99.1948	145.428	2332.42	266.845	382.048	1710.74	245.954	-223.839
240.51	1137.93	109.312	141.174	2341.59	277.495	367.765	1724.39	244.367	-234.485
241.16	1141.79	98.4638	141.651	2349.49	275.978	362.448	1710.4	244.634	-230.374
241.81	1146.22	104.262	145.536	2375.79	273.453	353.111	1705.39	248.46	-228.703
242.46	1137.85	104.582	132.001	2377.15	273.229	349.216	1709.94	259.762	-249.399
243.11	1132.32	102.919	135.776	2378.6	278.391	350.032	1729.17	276.205	-244.303
243.76	1117.34	101.621	148.502	2401.9	276.88	344.865	1733.76	276.478	-234.073
244.41	1125.31	103.848	150.488	2419.02	280.95	351.998	1724.25	281.728	-237.605
245.06	1128.57	99.3068	151.256	2452.22	273.086	337.113	1724.62	280.359	-239.615
245.71	1125.5	107.995	163.911	2452.82	277.833	339.84	1740.92	286.689	-232.885
246.36	1113.24	104.611	164.504	2476.42	282.981	335.443	1729.96	281.66	-241.029
247.01	1127.92	98.3578	174.514	2502.17	286.352	326.213	1732.83	278.064	-231.507
247.66	1124.1	105.265	181.141	2507.6	285.035	322.01	1740.25	269.746	-227.203
248.31	1135.05	103.787	174.622	2512.95	282.293	321.445	1739.69	277.934	-223.666
248.96	1112.89	97.1888	176.844	2511.35	268.192	318.558	1743.87	290.273	-225.883
[truncated: 946 more rows]

## Sheet: RTqPCR_Fgf8_27C
Data on Fgf8 expression at 27°C vs Rpl13 and b-actin used in Fig.5 _ Obtained on LightCycler 480
[truncated: 58 more rows]

[truncated: 7 more sheets: RTqPCR_27C, RTqPCR_stage, RTqPCR_time, WT-growth, Fgf_Phenotypes-growth, RA_Phenotype-growth, Erk-with-exoFgf (15s)]
